# Supplementary material for: METTL14 promotes prostate tumorigenesis by inhibiting THBS1 via an m6A-YTHDF2-dependent mechanism
Source: Cell Death Discov. 2022 Mar 30;8:143. doi: 10.1038/s41420-022-00939-0 (PMC8967870; doi:10.1038/s41420-022-00939-0)
Supplement: Supplementary file 2 — Supplementary Table 1 [file 41420_2022_939_MOESM2_ESM.xlsx]

## Sheet: Sheet1
Supplementary Table S1. The clinical data of the patients in human prostate cancer tissue microarrays.
sample ID	anatomical_origin	gender	age	histological_type	Gleason score	tumor size (cm)	organ infiltration	venous invasion
I05A1029	Prostate	MALE	73	adenocarcinoma	Gleason3+3=6	3.5*3*2cm	YES	YES
I05A0926	Prostate	MALE	63	adenocarcinoma	Gleason3+3=6	2.5*2.5*2cm
I05A0966	Prostate	MALE	75	adenocarcinoma	Gleason3+3=6	3*3*3cm
I05A0977	Prostate	MALE	59	adenocarcinoma	Gleason3+3=6	2*2*1cm
I05A0990	Prostate	MALE	67	adenocarcinoma	Gleason3+3=6	2.5*2*2cm
I05A1020	Prostate	MALE	70	adenocarcinoma	Gleason3+3=6	5*4*4cm
I05A1023	Prostate	MALE	67	adenocarcinoma	Gleason3+3=6	2*1.5*1.5cm
I05A1025	Prostate	MALE	68	adenocarcinoma	Gleason3+3=6
I05A1036	Prostate	MALE	71	adenocarcinoma	Gleason3+3=6	6*3*2.5cm		YES
I05A1006	Prostate	MALE	65	adenocarcinoma	Gleason3+4=7	5*5*4cm
I05A0917	Prostate	MALE	77	adenocarcinoma	Gleason3+4=7	3*2.5*2cm		YES
I05A1033	Prostate	MALE	67	adenocarcinoma	Gleason3+4=7	the max size:0.5-1.5cm		YES
I05A0921	Prostate	MALE	59	adenocarcinoma	Gleason3+4=7	2.5*2.5*2cm	YES
I05A0961	Prostate	MALE	73	adenocarcinoma	Gleason3+4=7	the max size:0.5-1.5cm
I05A0962	Prostate	MALE	53	adenocarcinoma	Gleason3+4=7	1.5*1.5*1.5cm
I05A0964	Prostate	MALE	66	adenocarcinoma	Gleason3+4=7	2.5*2*1cm
I05A0971	Prostate	MALE	70	adenocarcinoma	Gleason3+4=7	3*2*2cm
I05A0973	Prostate	MALE	57	adenocarcinoma	Gleason3+4=7	2.5*2*1.5cm
I05A0980	Prostate	MALE	70	adenocarcinoma	Gleason3+4=7	2*1.5*1.5cm
I05A0984	Prostate	MALE	74	adenocarcinoma	Gleason3+4=7	the max size:0.2-1.8cm
I05A0987	Prostate	MALE	73	adenocarcinoma	Gleason3+4=7	2*1.5*1cm
I05A1001	Prostate	MALE	62	adenocarcinoma	Gleason3+4=7	4*3.5*3.5cm
I05A0922	Prostate	MALE	71	adenocarcinoma	Gleason4+3=7	2.8*1.5*1cm
I05A0960	Prostate	MALE	61	adenocarcinoma	Gleason4+3=7	3*2*2cm
I05A0983	Prostate	MALE	57	adenocarcinoma	Gleason4+3=7	the max size:0.3-2cm
I05A1007	Prostate	MALE	71	adenocarcinoma	Gleason4+3=7	3.5*3.5*3cm
I05A1008	Prostate	MALE	58	adenocarcinoma	Gleason4+3=7	1.5*1.5*1cm
I05A1012	Prostate	MALE	66	adenocarcinoma	Gleason4+3=7	2.5*1.5*1cm
I05A1014	Prostate	MALE	69	adenocarcinoma	Gleason4+3=7	3*2*2cm
I05A1015	Prostate	MALE	73	adenocarcinoma	Gleason4+3=7	the max size:0.5-2cm
I05A1016	Prostate	MALE	62	adenocarcinoma	Gleason4+3=7	the max size:0.5-2cm
I05A1030	Prostate	MALE	60	adenocarcinoma	Gleason4+4=8	the max size:0.2-2cm	NO	YES
I05A0970	Prostate	MALE	71	adenocarcinoma	Gleason4+4=8	5*4*3.5cm
I05A0975	Prostate	MALE	73	adenocarcinoma	Gleason4+4=8	2*1.5*1cm
I05A0979	Prostate	MALE	65	adenocarcinoma	Gleason4+4=8	2*2*1cm
I05A0991	Prostate	MALE	77	adenocarcinoma	Gleason4+4=8	2.5*2*2cm
I05A0992	Prostate	MALE	74	adenocarcinoma	Gleason4+4=8	3*2*1.5cm
I05A0993	Prostate	MALE	74	adenocarcinoma	Gleason4+4=8	the max size:0.2-1cm
I05A0996	Prostate	MALE	72	adenocarcinoma	Gleason4+4=8	the max size:2cm
I05A1027	Prostate	MALE	84	adenocarcinoma	Gleason4+4=8	3*2.5*2cm
I05A1031	Prostate	MALE	68	adenocarcinoma	Gleason4+5=9	4*4*4cm	YES	YES
I05A1044	Prostate	MALE	67	adenocarcinoma	Gleason4+5=9	3*2*2cm	YES	YES
I05A0976	Prostate	MALE	69	adenocarcinoma	Gleason4+5=9	1.5*1.5*1cm
I05A1004	Prostate	MALE	63	adenocarcinoma	Gleason4+5=9	3.5*3*2cm
I05A1013	Prostate	MALE	61	adenocarcinoma	Gleason4+5=9	5*5*4cm
I05A1026	Prostate	MALE	72	adenocarcinoma	Gleason4+5=9	5*4*4cm
I05A1039	Prostate	MALE	65	adenocarcinoma	Gleason5+5=10	4*4*1.5cm	YES	YES
I05A1032	Prostate	MALE	62	adenocarcinoma	——	3.5*3*2.5cm	YES
I05A0972	Prostate	MALE	60	adenocarcinoma	——	2.2*1.5*1.5cm
