# Supplementary material for: METTL14 promotes prostate tumorigenesis by inhibiting THBS1 via an m6A-YTHDF2-dependent mechanism
Source: Cell Death Discov. 2022 Mar 30;8:143. doi: 10.1038/s41420-022-00939-0 (PMC8967870; doi:10.1038/s41420-022-00939-0)
Supplement: Supplementary file 3 — Supplementary Table 2 [file 41420_2022_939_MOESM3_ESM.xlsx]

## Sheet: sheet1
		siRNA sequences
YTHDF2（h）-si-1		GCAUGAAUACUAUAGACCA tt
		UGGUCUAUAGUAUUCAUGC tt
YTHDF2（h）-si-2		GCGGGUCCAUUACUAGUAA tt
		UUACUAGUAAUGGACCCGC tt
siTHBS1		GCCUGAUGACAAGUUCCAA tt
		UUGGAACUUGUCAUCAGGC tt
