# Supplementary material for: METTL14 promotes prostate tumorigenesis by inhibiting THBS1 via an m6A-YTHDF2-dependent mechanism
Source: Cell Death Discov. 2022 Mar 30;8:143. doi: 10.1038/s41420-022-00939-0 (PMC8967870; doi:10.1038/s41420-022-00939-0)
Supplement: Supplementary file 4 — Supplementary Table 3 [file 41420_2022_939_MOESM4_ESM.xlsx]

## Sheet: Sheet1
#ID	Symbol	NC1_Count	NC2_Count	NC3_Count	sh1_Count	sh2_Count	sh3_Count	NC1_FPKM	NC2_FPKM	NC3_FPKM	sh1_FPKM	sh2_FPKM	sh3_FPKM	Pvalue	log2FC	regulated
ENSG00000257524	AL157935.2	2877	2796	4398	1639	1149	2360	22.6144	26.3768	36.7812	12.6208	6.90151	19.4666	6.66319e-05	-1.33644	down
ENSG00000004779	NDUFAB1	3996	3278	3791	2317	2928	2045	145.669	139.668	144.194	75.9791	78.196	76.1864	0.000107781	-1.00304	down
ENSG00000186480	INSIG1	330	420	368	838	1109	1222	3.19644	4.82899	4.2536	7.63219	9.36688	11.7953	0.000391062	1.0786	up
ENSG00000011052	NME1-NME2	9052	11862	10639	4075	11357	4507	228.956	350.267	282.738	91.3411	221.881	116.916	0.000426429	-1.15473	down
ENSG00000196611	MMP1	433	676	110	94	254	81	5.7539	10.4856	1.51687	1.11645	2.59679	1.08837	0.000527726	-2.01363	down
ENSG00000120526	NUDCD1	1198	1583	1191	322	1384	657	7.43961	15.374	7.70262	1.81503	6.62895	4.168	0.000563463	-1.27302	down
ENSG00000213928	IRF9	234	270	268	537	842	818	4.25242	5.07166	4.84041	9.1058	11.5465	15.5914	0.000790502	1.07399	up
ENSG00000256591	AP003108.2	81	54	110	36	40	31	3.6531	2.79976	5.13519	1.44952	1.36847	1.41975	0.000868102	-1.57847	down
ENSG00000205323	SARNP	4222	4958	5361	1975	5105	3356	114.855	159.103	159.534	49.1204	109.727	80.1508	0.000869597	-0.955748	down
ENSG00000142178	SIK1	456	486	534	805	1619	1581	2.48063	3.08701	3.03114	3.93358	6.8051	8.80359	0.000883051	0.987374	up
ENSG00000169740	ZNF32	1273	1206	1363	570	1071	1130	29.2289	32.3357	32.5719	11.6545	18.7962	26.5389	0.00094494	-0.915306	down
Homo_sapiens_newGene_6077	Homo_sapiens_newGene_6077	68	102	101	45	42	35	1.07009	1.81111	1.8089	0.610905	0.504146	0.561351	0.00107803	-1.54214	down
Homo_sapiens_newGene_2469	Homo_sapiens_newGene_2469	194	78	176	11	54	96	2.43625	1.13455	2.29647	0.118252	0.518731	1.22262	0.00123511	-1.93179	down
ENSG00000100567	PSMA3	6193	8448	7573	4409	7456	3978	169.271	267.747	215.094	107.518	156.005	110.628	0.0012857	-0.932351	down
ENSG00000148600	CDHR1	29	51	49	132	160	169	0.110808	0.226867	0.193619	0.454256	0.494289	0.720681	0.00157541	1.41497	up
ENSG00000009844	VTA1	1135	1494	1171	570	1338	869	4.54902	7.04459	5.11802	2.22555	4.17251	3.57371	0.0016374	-0.927293	down
ENSG00000179021	C3orf38	576	588	413	194	531	283	5.72093	6.82288	4.2736	1.87849	4.07188	2.87358	0.00172979	-1.1271	down
ENSG00000196873	CBWD3	2304	2131	1889	1177	2134	1671	33.5598	37.0421	31.0195	16.5125	23.6959	24.3734	0.00190407	-0.786013	down
ENSG00000198898	CAPZA2	3124	4305	3971	2219	4100	1825	17.4857	26.0109	21.3641	10.2978	16.3673	10.2819	0.00200578	-0.938575	down
Homo_sapiens_newGene_5877	Homo_sapiens_newGene_5877	311	233	385	101	317	106	3.84907	3.36585	4.9656	1.11376	3.02215	1.34153	0.00223762	-1.30823	down
ENSG00000099194	SCD	6660	5274	8731	10378	18676	23874	32.5312	30.0797	44.4213	45.4591	70.3492	119.179	0.00233203	0.922358	up
ENSG00000104408	EIF3E	12494	13401	15982	7742	15823	7713	219.628	279.748	303.025	123.251	212.113	140.391	0.00251228	-0.87595	down
ENSG00000146674	IGFBP3	1276	4722	2215	1294	1885	1668	14.8144	63.3397	26.544	13.3183	16.7562	19.6115	0.00251663	-1.22469	down
ENSG00000181885	CLDN7	528	595	926	459	364	431	10.6684	13.7595	21.0503	8.2021	5.78059	8.79847	0.00256053	-1.07616	down
ENSG00000152104	PTPN14	796	718	709	919	2436	2400	1.60556	1.69018	1.48789	1.66137	3.78872	4.94743	0.00304137	0.903094	up
ENSG00000119888	EPCAM	1045	1383	884	621	1007	832	15.8944	24.7825	13.985	8.61254	11.8443	12.904	0.00311913	-0.873705	down
ENSG00000169604	ANTXR1	2082	1144	1978	2266	4884	6575	13.3293	9.67999	13.8412	12.5384	22.4599	39.6256	0.0032891	0.960924	up
ENSG00000145388	METTL14	276	307	218	80	252	164	1.11394	1.46034	0.891481	0.279254	0.792958	0.654588	0.00334374	-1.18142	down
Homo_sapiens_newGene_4665	Homo_sapiens_newGene_4665	25	15	18	53	73	79	0.297779	0.215162	0.223138	0.584675	0.691975	0.992055	0.00377328	1.40755	up
ENSG00000114520	SNX4	475	720	506	291	554	323	5.15102	8.76104	5.48462	2.71973	4.44937	3.43836	0.00377498	-1.0032	down
ENSG00000129562	DAD1	5363	4820	5940	3749	5154	4038	194.19	202.415	224.761	121.635	142.552	150.114	0.00393427	-0.729963	down
ENSG00000139278	GLIPR1	25	154	75	14	40	47	0.116718	0.865335	0.379209	0.052795	0.136097	0.207306	0.00420489	-1.83953	down
ENSG00000141458	NPC1	3487	2752	4015	4846	8461	11731	19.2492	17.5325	22.1366	23.4317	35.6382	63.409	0.00430325	0.854773	up
ENSG00000182986	ZNF320	29	7	35	64	57	207	0.364057	0.349101	1.28962	0.50006	0.602327	1.43374	0.00433532	1.82409	up
ENSG00000175324	LSM1	3403	3595	3091	2050	3742	2461	79.4358	97.5785	75.2826	45.9423	72.519	58.1174	0.00443376	-0.736144	down
ENSG00000177144	NUDT4B	141	79	64	49	27	54	3.04714	2.00324	1.43612	0.953807	0.451996	1.18746	0.00444625	-1.46622	down
ENSG00000169429	CXCL8	10022	9233	8080	5655	10346	5564	157.168	169.743	130.688	79.4219	125.701	88.1978	0.00450697	-0.784512	down
ENSG00000198843	SELENOT	5227	5939	4080	3012	5121	4035	49.8258	59.9935	40.4527	23.4886	38.7462	43.0598	0.00452326	-0.769517	down
ENSG00000078668	VDAC3	8907	10217	8147	6050	9607	5900	185.216	242.605	171.749	109.372	154.312	126.515	0.00457297	-0.774737	down
ENSG00000101443	WFDC2	805	1284	1364	810	664	893	33.2998	61.7695	58.4245	30.0359	21.3717	37.3483	0.00459918	-0.930471	down
ENSG00000100902	PSMA6	44802	48768	51297	34020	45569	35632	1274.39	1611.59	1511.15	829.995	993.49	996.214	0.00470543	-0.746556	down
ENSG00000085274	MYNN	540	705	542	240	674	344	4.12322	6.12577	4.49394	1.29669	4.10527	2.37752	0.00516688	-0.996871	down
ENSG00000183479	TREX2	271	168	203	1462	1047	135	3.15624	2.31468	2.48486	15.599	9.78371	1.58425	0.00517871	1.73472	up
ENSG00000198242	RPL23A	56284	61518	54972	36243	60388	44041	964.226	1257.57	974.479	560.677	801.735	767.053	0.00537967	-0.735336	down
ENSG00000112237	CCNC	1902	2399	1800	1314	2151	1495	24.8782	33.8308	23.6972	13.2348	21.469	18.897	0.00555017	-0.740817	down
ENSG00000124102	PI3	49	109	67	36	23	47	2.18865	5.74365	3.14666	1.4465	0.792507	2.16677	0.00555282	-1.47719	down
ENSG00000162616	DNAJB4	1368	2105	1410	744	2034	835	11.9865	21.5404	12.8731	5.86993	13.7477	7.47697	0.0058393	-0.931801	down
ENSG00000171928	TVP23B	1518	1696	1666	1053	1825	1102	18.2591	25.0414	22.1561	12.0114	18.1553	14.3186	0.00588991	-0.735492	down
ENSG00000127603	MACF1	1041	871	958	1180	2659	3088	1.65817	1.36288	1.60083	1.69582	3.17866	5.88976	0.0059475	0.816752	up
ENSG00000008018	PSMB1	15305	12982	15643	10638	14267	10824	431.977	427.789	459.852	269.245	310.506	312.195	0.00601359	-0.706733	down
ENSG00000151881	TMEM267	766	776	671	321	878	456	8.02802	10.404	7.69803	3.07872	7.51964	4.55724	0.00603002	-0.899745	down
Homo_sapiens_newGene_1799	Homo_sapiens_newGene_1799	79	78	42	40	36	19	1.07108	1.19959	0.57404	0.486408	0.344092	0.266634	0.00609373	-1.44116	down
ENSG00000090905	TNRC6A	164	221	194	304	682	599	0.506817	1.10382	0.668648	0.85916	2.30321	2.1186	0.00609654	0.98401	up
ENSG00000168288	MMADHC	4192	5106	4092	3006	4601	3354	76.1416	108.425	77.5023	48.8759	64.408	62.384	0.00611833	-0.723168	down
ENSG00000146476	ARMT1	525	521	473	191	596	284	5.33166	6.17442	5.00605	1.74957	4.66602	2.93643	0.00612286	-0.994462	down
ENSG00000185278	ZBTB37	25	49	17	83	107	136	0.064985	0.076967	0.190078	0.432338	0.145241	0.284272	0.00645252	1.39748	up
ENSG00000175175	PPM1E	31	30	47	43	147	229	0.122785	0.135833	0.193329	0.152332	0.450781	0.936686	0.00686131	1.48033	up
ENSG00000060237	WNK1	714	745	739	869	2152	2380	1.80793	2.18553	2.12003	2.07715	3.93846	6.44479	0.00743209	0.829528	up
ENSG00000104231	ZFAND1	1434	1596	1341	881	1719	989	31.1918	38.0609	29.0921	16.7963	27.9033	21.9919	0.00758809	-0.738293	down
ENSG00000284681	AC007240.1	20	21	11	49	76	56	0.500037	0.574186	0.184804	0.590221	0.839809	0.761832	0.00772453	1.36263	up
ENSG00000110700	RPS13	16782	17974	14185	11108	17088	12307	681.71	852.91	599.957	405.312	535.048	510.721	0.0081761	-0.704445	down
ENSG00000117450	PRDX1	27283	30636	26296	17462	29706	23361	690.306	906.905	692.189	395.125	581.113	603.951	0.00818252	-0.697961	down
ENSG00000137801	THBS1	450	477	344	605	1390	1145	1.51531	1.91724	1.20584	1.86488	3.60852	3.9945	0.00830079	0.838	up
ENSG00000106591	MRPL32	3734	3033	3309	2474	3646	2267	93.6353	87.6251	71.6364	47.9336	59.9535	48.4714	0.00841393	-0.680818	down
ENSG00000165775	FUNDC2	1814	1921	2140	1504	1821	1559	7.42992	9.97161	9.05828	5.67915	6.04464	7.17435	0.00843322	-0.672524	down
ENSG00000148773	MKI67	2762	2133	2312	3410	7165	5249	6.15909	5.26592	5.05542	6.48916	11.8795	11.2487	0.00846391	0.685817	up
ENSG00000105171	POP4	3197	3338	2981	2178	3267	2693	26.5105	32.3386	30.1439	16.3889	21.0941	23.0494	0.0084757	-0.653805	down
ENSG00000196262	PPIA	108174	105593	101120	73362	113770	74664	2022.52	2282.87	1959.43	1255.24	1617.13	1394.47	0.00876496	-0.693968	down
ENSG00000173517	PEAK1	83	97	129	143	358	426	0.173273	0.153543	0.181872	0.196512	0.654445	0.905692	0.00882148	1.11792	up
ENSG00000171311	EXOSC1	1717	1377	1833	1019	1780	1379	49.9433	46.732	55.9765	26.3351	40.3861	41.0877	0.00889027	-0.670014	down
ENSG00000170855	TRIAP1	1441	1766	1450	1034	1601	1274	31.9132	45.684	33.4453	20.5338	27.3492	28.8433	0.00896207	-0.688427	down
ENSG00000149418	ST14	310	532	451	236	326	355	2.2876	4.59475	3.47303	1.5637	1.85628	2.68254	0.00906999	-0.931021	down
ENSG00000014641	MDH1	11649	10086	15067	7785	11975	10816	188.269	188.901	256.737	112.653	149.585	175.774	0.00907523	-0.689873	down
ENSG00000187720	THSD4	856	597	976	868	1969	3968	2.43628	2.01264	2.9051	2.23941	4.33	11.6367	0.00916817	1.04089	up
ENSG00000198755	RPL10A	47553	47874	45788	32392	47862	38700	1739.59	2044.78	1744.58	1062.62	1350.14	1446.77	0.0091953	-0.672548	down
ENSG00000169288	MRPL1	502	815	443	290	661	233	8.81615	16.7258	8.09556	4.55839	8.95529	4.1733	0.00919597	-1.05594	down
ENSG00000151287	TEX30	736	724	793	502	809	441	16.7794	19.582	18.9356	10.3118	14.4721	10.2675	0.00929606	-0.792302	down
ENSG00000143106	PSMA5	5405	5662	5487	3542	5977	4703	38.49	47.0236	41.0161	22.6196	33.005	34.3049	0.00942872	-0.657421	down
ENSG00000117143	UAP1	6950	7746	5218	2434	8553	4595	85.0714	109.528	66.9854	26.4066	79.6173	56.9293	0.00967017	-0.859496	down
ENSG00000260238	PMF1-BGLAP	270	154	895	1796	1665	851	7.3753	4.97161	24.8006	42.5445	33.9409	22.8785	0.00980899	1.3613	up
ENSG00000101247	NDUFAF5	548	575	549	369	507	410	4.66274	6.02588	5.74224	2.21174	3.65186	3.30164	0.00995583	-0.79766	down
ENSG00000104549	SQLE	861	892	650	1187	2268	1940	7.71777	9.22969	5.99539	9.4276	15.4916	17.6055	0.00998317	0.715536	up
ENSG00000111716	LDHB	27109	30931	25180	17264	31247	21657	544.518	725.466	527.133	310.837	484.218	444.839	0.010089	-0.694541	down
ENSG00000103994	ZNF106	516	463	465	569	1438	1584	1.49641	1.67965	1.26186	1.37142	3.30849	4.71422	0.0101666	0.849623	up
ENSG00000153234	NR4A2	32	11	45	41	92	231	0.251759	0.091884	0.380174	0.293478	0.559006	2.1879	0.010445	1.61573	up
ENSG00000163734	CXCL3	234	337	245	140	271	163	5.68797	9.57595	6.19496	3.04021	5.0835	4.03864	0.0104675	-0.96717	down
ENSG00000143970	ASXL2	253	272	243	398	754	731	0.514449	0.645127	0.513344	0.724142	1.18158	1.51894	0.0104729	0.844128	up
ENSG00000163220	S100A9	135	964	1303	233	305	591	6.09202	51.0426	61.587	9.45357	10.6664	27.3989	0.0105129	-1.53597	down
ENSG00000169710	FASN	7574	4461	6842	11669	13937	14519	23.1767	15.9608	21.8543	32.0216	33.3891	45.5481	0.0106938	0.697345	up
ENSG00000169607	CKAP2L	83	93	67	114	357	262	0.475683	0.624551	0.400213	0.589818	1.58776	1.54458	0.0107329	1.10223	up
ENSG00000182718	ANXA2	81979	108081	85459	56576	90820	83016	1430.06	2225.03	1549.4	857.906	1224.39	1480.49	0.010772	-0.700532	down
ENSG00000087510	TFAP2C	157	123	143	202	415	516	1.5157	1.30467	1.35261	1.80751	2.94866	4.81245	0.0111074	0.975721	up
Homo_sapiens_newGene_4221	Homo_sapiens_newGene_4221	2850	4491	3392	2569	3474	2785	21.5623	39.6445	34.5663	17.5499	20.8102	21.7148	0.0115371	-0.712092	down
ENSG00000112245	PTP4A1	201	426	378	554	1040	1048	2.39903	5.68201	4.46175	5.7736	9.59184	12.6163	0.0117625	0.929585	up
ENSG00000100764	PSMC1	8677	10646	7150	5319	10359	6548	51.1129	73.1903	43.8438	28.0947	47.0755	39.3996	0.0124157	-0.711152	down
ENSG00000196914	ARHGEF12	619	775	505	700	2224	1931	1.72125	3.0851	1.9978	2.13803	4.8974	5.85747	0.0125635	0.859424	up
ENSG00000164236	ANKRD33B	552	437	401	559	1479	1329	1.572	1.45235	1.19677	1.42881	3.26969	3.87149	0.012611	0.809772	up
ENSG00000135842	FAM129A	657	615	687	825	1788	1859	2.49145	2.7125	2.70393	2.79422	5.21033	7.42498	0.0127066	0.73595	up
ENSG00000131747	TOP2A	1194	1284	1704	1688	4283	3597	5.43015	6.81866	8.07011	6.88338	15.0188	16.7214	0.0127155	0.724289	up
ENSG00000147862	NFIB	181	194	166	242	610	569	0.736612	0.906567	0.549807	0.856841	1.74337	2.06141	0.0127656	0.921891	up
ENSG00000119922	IFIT2	128	169	145	179	478	612	1.00092	1.61741	1.2009	1.37537	2.86443	5.02823	0.0127942	1.04411	up
ENSG00000185920	PTCH1	97	93	97	159	262	354	0.294456	0.326109	0.368228	0.491036	0.680442	1.21587	0.0128066	0.997304	up
Homo_sapiens_newGene_3053	Homo_sapiens_newGene_3053	1728	2088	1261	996	2108	1008	29.0673	40.8938	21.8835	14.9953	27.3446	17.1348	0.0129369	-0.771323	down
ENSG00000166788	SAAL1	1049	1146	942	625	1141	883	18.0007	22.8375	16.7843	9.73944	14.9396	15.2896	0.0129531	-0.691408	down
ENSG00000055208	TAB2	168	136	193	202	602	547	0.962575	0.913053	1.23915	1.11738	2.86554	3.45219	0.0129961	0.970439	up
ENSG00000173418	NAA20	2600	3369	3338	2007	3279	2790	53.907	81.8821	72.7938	37.1165	51.4345	58.2592	0.0130736	-0.645478	down
ENSG00000164647	STEAP1	638	742	642	403	772	437	12.7272	17.271	13.3483	7.20345	11.8732	8.94665	0.0133052	-0.779612	down
ENSG00000169764	UGP2	2171	2467	2063	981	2873	1826	26.1419	34.7902	26.3572	10.8444	26.8552	22.9127	0.0134042	-0.726869	down
ENSG00000155959	VBP1	1839	2088	1997	1312	2466	1262	28.5625	37.8658	32.3053	18.2746	29.5308	20.0226	0.0135255	-0.682985	down
ENSG00000196233	LCOR	129	84	103	166	445	256	0.296558	0.296573	0.272293	0.296223	0.731749	0.613606	0.0136372	0.991081	up
Homo_sapiens_newGene_6258	Homo_sapiens_newGene_6258	104	128	123	58	75	98	2.80937	4.02211	3.45271	1.40325	1.55588	2.70485	0.0139808	-1.04125	down
ENSG00000111832	RWDD1	1399	1481	1275	902	1623	1076	15.8645	21.4335	14.9367	8.83814	14.0437	14.898	0.0143321	-0.651271	down
ENSG00000056277	ZNF280C	9	33	21	44	125	67	0.045294	0.211668	0.120253	0.220526	0.54186	0.379356	0.0144514	1.39445	up
ENSG00000136286	MYO1G	57	55	81	40	34	38	0.456513	0.513041	0.674433	0.283913	0.22079	0.308889	0.0146878	-1.16036	down
ENSG00000138758	2022-09-11	567	410	398	515	1707	1200	2.86273	2.34582	2.19399	2.23963	6.60476	6.01032	0.01473	0.833373	up
Homo_sapiens_newGene_5120	Homo_sapiens_newGene_5120	84	111	93	324	461	105	5.37796	8.31061	6.22943	18.664	22.8727	6.86453	0.0147812	1.20566	up
ENSG00000114023	FAM162A	1882	1956	2985	1508	2570	1714	28.3743	25.5657	27.2749	12.8625	18.7098	15.7873	0.0148249	-0.670742	down
ENSG00000132341	RAN	37973	38066	30082	24060	39959	26956	398.705	464.48	331.197	221.976	319.63	278.377	0.0148273	-0.658872	down
ENSG00000115602	IL1RL1	270	348	153	109	212	206	1.87564	3.2926	1.07167	0.706296	1.06996	1.5211	0.015188	-1.01004	down
ENSG00000111906	HDDC2	2349	2645	2312	1717	2714	2036	60.9977	80.579	61.5054	39.4145	54.3483	54.1992	0.0152104	-0.610692	down
ENSG00000136010	ALDH1L2	75	32	45	83	160	210	0.25935	0.127915	0.156875	0.253447	0.46433	0.742675	0.0152703	1.14849	up
ENSG00000198408	OGA	602	717	505	742	1858	1742	3.14285	4.31418	2.67389	3.3944	7.36916	9.08802	0.0152982	0.775288	up
ENSG00000123836	PFKFB2	475	405	322	518	1130	1223	1.96464	2.06845	1.42971	1.94796	3.50459	5.19339	0.0153767	0.8014	up
ENSG00000119508	NR4A3	25	16	36	27	88	176	0.11066	0.081752	0.170779	0.107194	0.308736	1.03667	0.0154153	1.45716	up
ENSG00000172493	AFF1	162	172	179	189	505	753	0.512417	0.617661	0.584873	0.526576	1.16924	2.17878	0.015543	1.02702	up
ENSG00000165272	AQP3	1102	2512	1104	1054	1092	1305	15.4095	41.1473	16.0949	13.2229	11.7984	18.8634	0.0155993	-0.876978	down
ENSG00000155629	PIK3AP1	96	102	92	128	265	445	0.522914	0.64904	0.51926	0.623872	1.1106	2.47685	0.0156192	1.0759	up
ENSG00000138646	HERC5	121	116	105	120	447	434	0.896262	1.00568	0.810837	0.797756	2.56825	3.3017	0.0156892	1.05835	up
ENSG00000140319	SRP14	15236	15694	14685	10322	16833	12997	372.185	446.384	372.427	226.349	317.109	323.521	0.0157079	-0.61903	down
ENSG00000153790	C7orf31	37	21	20	47	91	101	0.369605	0.223335	0.159876	0.431656	0.646743	0.990506	0.0157782	1.17892	up
ENSG00000171316	CHD7	177	141	174	249	467	504	0.407499	0.370415	0.408377	0.504618	0.831004	1.17704	0.0159587	0.870926	up
ENSG00000138777	PPA2	2788	2951	3606	2134	3336	2791	52.8835	66.9434	70.726	37.173	51.4497	56.4382	0.0161154	-0.607638	down
ENSG00000130935	NOL11	2354	3375	1363	793	3168	1252	20.9186	35.0194	12.614	6.31603	21.7123	11.3693	0.0163384	-0.975192	down
ENSG00000165629	ATP5F1C	9184	12147	11776	8603	11573	7735	208.592	321.571	279.644	174.331	202.977	180.332	0.0164701	-0.667013	down
ENSG00000197535	MYO5A	188	224	96	243	714	489	0.439997	0.558175	0.669291	0.564044	2.18801	1.57961	0.0165069	1.01547	up
ENSG00000196072	BLOC1S2	1348	1883	1378	1070	1752	1096	27.3662	44.8037	28.9566	19.5748	27.4744	22.4006	0.0167006	-0.678958	down
ENSG00000145012	LPP	209	351	245	384	1098	639	0.9006	1.28581	0.809992	1.00962	1.9185	1.49408	0.0172248	0.89876	up
ENSG00000137642	SORL1	321	320	317	418	730	1256	0.769374	0.896588	0.792544	0.900064	1.35183	3.08086	0.01738	0.88506	up
ENSG00000164414	SLC35A1	277	518	337	156	391	289	3.97214	8.53428	4.95734	1.97909	4.26514	4.17767	0.0177109	-0.926053	down
ENSG00000181163	NPM1	36477	53950	31833	22432	51695	26287	607.298	1050.71	561.649	342.026	681.007	453.442	0.0177158	-0.765586	down
ENSG00000136522	MRPL47	2599	3060	2962	2118	3496	1773	51.456	68.7335	61.3223	37.2167	52.8017	34.8747	0.0177933	-0.660373	down
ENSG00000187079	TEAD1	504	526	353	579	1567	1176	2.12474	2.54565	1.82166	2.41725	5.1302	4.28241	0.0178811	0.784314	up
ENSG00000177875	CCDC184	50	10	55	132	106	125	0.555898	0.12922	0.631233	1.31903	0.905837	1.41976	0.0180506	1.31799	up
ENSG00000166783	MARF1	183	235	155	220	569	803	0.626274	0.926412	0.54484	0.666785	1.48954	2.77344	0.0181373	0.997477	up
ENSG00000147421	HMBOX1	40	23	35	51	108	132	0.59418	0.267628	0.427048	0.437056	1.08957	1.59787	0.0183395	1.12916	up
ENSG00000198856	OSTC	2343	2617	2938	1882	2752	2409	57.0462	74.3743	74.5718	41.1112	51.6741	60.0231	0.0183771	-0.591176	down
ENSG00000138246	DNAJC13	127	142	129	155	577	375	0.430179	0.558364	0.451867	0.469228	1.50576	1.29529	0.0183972	0.973625	up
ENSG00000145354	CISD2	2022	2854	2024	1688	2705	1402	19.7605	19.6812	26.1896	18.786	28.0836	9.2342	0.0185222	-0.694122	down
ENSG00000065534	MYLK	459	400	471	481	1030	1904	1.95604	1.56593	1.8299	1.52306	2.88599	6.86437	0.0185681	0.910537	up
ENSG00000141027	NCOR1	270	221	199	304	658	729	1.12202	0.866501	0.523039	0.799114	1.44885	1.94175	0.0185759	0.841104	up
ENSG00000198034	RPS4X	22554	25276	19313	14359	25606	18946	387.112	506.545	345.256	221.017	338.904	332.328	0.0186997	-0.635913	down
ENSG00000153317	ASAP1	522	678	412	602	1948	1507	2.49384	3.38298	2.01676	2.49378	6.71042	7.07239	0.0188974	0.832301	up
ENSG00000150938	CRIM1	2468	2185	1756	2233	6106	6468	11.0597	11.4221	8.25257	8.88176	21.2095	29.3341	0.0193644	0.736611	up
ENSG00000213397	HAUS7	1101	765	980	607	644	1015	21.174	17.1729	19.6853	11.2248	10.1208	20.1868	0.0194366	-0.720877	down
ENSG00000122034	GTF3A	2730	2782	3263	2259	2631	2803	59.632	70.6889	72.2909	43.6937	42.8559	61.5985	0.0194811	-0.593731	down
ENSG00000184047	DIABLO	4714	3977	5455	3321	4579	4558	87.9961	88.3165	109.573	56.2503	67.1931	87.9239	0.0194831	-0.596495	down
ENSG00000081377	CDC14B	244	170	170	275	536	619	1.48685	1.06022	0.873147	1.45163	2.12067	3.4962	0.0195159	0.852413	up
ENSG00000099204	ABLIM1	626	619	502	680	1530	1859	2.8615	2.68572	1.93983	2.58123	4.42218	7.7427	0.0196174	0.759201	up
ENSG00000123892	RAB38	838	857	661	453	894	647	14.9672	18.1769	12.8131	7.25697	12.3208	12.1436	0.0198101	-0.69342	down
ENSG00000148400	NOTCH1	396	232	296	509	793	777	1.11238	0.760664	0.867456	1.28244	1.71958	2.234	0.0198524	0.754388	up
ENSG00000171467	ZNF318	313	280	293	342	866	963	1.02691	1.06639	0.995477	1.00651	2.18352	3.2291	0.019912	0.828775	up
ENSG00000181610	MRPS23	6056	6197	7862	5626	6706	4807	33.1317	89.6943	96.6335	63.2435	66.8723	58.3539	0.0207025	-0.630861	down
ENSG00000196154	S100A4	2102	1076	1801	1483	1245	1107	95.6595	56.6523	85.1521	60.4512	43.7076	51.3042	0.0207465	-0.724137	down
ENSG00000169019	COMMD8	639	876	721	473	915	423	11.39	18.2292	13.3757	7.55333	12.5735	7.70024	0.0207475	-0.762684	down
ENSG00000105825	TFPI2	683	1196	680	445	789	811	9.2839	17.4465	9.57528	4.98899	7.95972	10.604	0.0208659	-0.785441	down
ENSG00000134248	LAMTOR5	3407	3849	4151	2919	4106	3110	133.393	169.788	169.254	103.051	122.283	123.735	0.02095	-0.592122	down
ENSG00000109971	HSPA8	68425	69498	41479	38567	73070	37460	790.933	898.537	462.32	372.652	633.497	429.923	0.0210775	-0.718404	down
ENSG00000164934	DCAF13	2831	3299	2714	2054	3818	1721	29.1102	40.3421	30.4574	19.4684	30.172	21.4728	0.0210896	-0.67086	down
ENSG00000112306	RPS12	39500	38207	40970	32815	41699	27015	1639.63	1851.73	1771.26	1221.51	1334.74	1146	0.0212099	-0.630646	down
ENSG00000162892	IL24	709	552	932	372	534	806	10.7982	10.0348	15.3043	5.22318	6.33624	12.6802	0.0212233	-0.774649	down
ENSG00000124116	WFDC3	96	250	221	119	132	116	2.51243	7.62148	6.00858	2.78905	3.48614	3.09648	0.0214444	-1.04671	down
ENSG00000198612	COPS8	1504	1773	1448	777	1525	1774	12.8257	19.3142	14.162	6.91921	11.2776	15.574	0.0214849	-0.669018	down
ENSG00000165264	NDUFB6	1827	1591	2255	1419	1918	1685	38.2708	37.7833	50.023	28.8357	30.197	34.9545	0.0215552	-0.586418	down
ENSG00000145362	ANK2	73	33	76	59	266	254	0.241027	0.084574	0.293308	0.100994	0.689867	0.927613	0.0217328	1.18979	up
ENSG00000076258	FMO4	33	75	57	22	43	36	0.378898	1.01592	0.679353	0.22703	0.383924	0.423623	0.0217516	-1.1702	down
ENSG00000163002	NUP35	513	651	403	159	684	328	8.21252	12.4219	6.9942	2.27724	8.60606	5.36872	0.0219172	-0.943566	down
ENSG00000100814	CCNB1IP1	2637	2290	2886	1723	2335	2851	46.475	47.2055	53.1214	27.3936	32.031	51.9355	0.0220748	-0.592526	down
Homo_sapiens_newGene_2553	Homo_sapiens_newGene_2553	85	99	106	70	73	41	1.62739	2.22284	2.21775	1.21556	1.42199	0.691849	0.0221832	-1.04557	down
Homo_sapiens_newGene_2320	Homo_sapiens_newGene_2320	86	108	52	62	43	36	1.35272	1.60952	0.950477	0.835198	0.892329	0.471053	0.022436	-1.16548	down
ENSG00000114491	UMPS	1913	2293	1908	1306	2448	1780	9.50719	12.0829	10.2769	5.16256	8.40218	8.11936	0.0225111	-0.596266	down
Homo_sapiens_newGene_2307	Homo_sapiens_newGene_2307	62	55	69	20	66	35	1.77115	1.88974	2.11866	0.458406	1.48144	1.10355	0.0227256	-1.09659	down
ENSG00000131711	MAP1B	497	832	602	772	2151	1692	1.07956	2.11282	1.36307	1.50568	3.60823	3.76076	0.0227481	0.763128	up
ENSG00000100485	SOS2	84	160	128	181	442	376	0.433665	1.0553	0.650154	0.771282	1.81869	2.01592	0.0228023	0.941332	up
ENSG00000094916	CBX5	765	743	720	832	1885	2233	1.73753	1.96903	1.70294	1.69359	3.30098	5.18302	0.0239159	0.692258	up
ENSG00000155636	RBM45	224	346	215	141	248	204	3.27845	5.92385	3.27104	1.85427	2.79935	3.04852	0.0239246	-0.859732	down
ENSG00000184220	CMSS1	1359	1360	1224	914	1603	1023	8.47341	9.82424	7.70639	4.95331	7.96383	6.4327	0.0242592	-0.595985	down
Homo_sapiens_newGene_4283	Homo_sapiens_newGene_4283	23	9	26	54	53	64	0.244906	0.106048	0.282245	0.525833	0.426587	0.694049	0.0242627	1.1825	up
ENSG00000128040	SPINK2	141	205	263	84	84	219	5.20336	9.11753	10.2826	2.71203	2.34568	8.35664	0.0243413	-1.06829	down
ENSG00000129824	RPS4Y1	29445	30805	36251	25212	32244	27639	598.877	733.958	764.413	457.208	503.321	572.626	0.0244416	-0.592074	down
ENSG00000137812	KNL1	106	95	96	143	355	260	0.287749	0.302275	0.271525	0.348548	0.748228	0.725698	0.0245551	0.885913	up
ENSG00000198189	HSD17B11	1222	1555	1139	633	1555	1243	16.9728	25.287	16.5416	7.88499	16.7014	17.6398	0.0245949	-0.667786	down
ENSG00000144827	ABHD10	914	811	813	404	986	794	9.65438	9.88165	9.03865	3.72028	7.87961	8.24005	0.0246526	-0.680422	down
ENSG00000127481	UBR4	2055	1881	2160	2644	4567	5252	3.47892	3.70953	3.88518	4.05882	5.86072	9.03081	0.024681	0.594773	up
ENSG00000166562	SEC11C	1411	1806	1184	1252	1345	1094	30.9221	47.4693	27.3468	24.4174	23.5094	23.6781	0.0248498	-0.656506	down
ENSG00000164292	RHOBTB3	263	220	202	246	842	647	1.30466	1.40093	1.023	1.06352	3.25854	3.45347	0.0249909	0.854009	up
ENSG00000128609	NDUFA5	1186	1706	1392	848	1913	958	19.7216	35.7516	26.5721	11.4262	21.0715	17.5874	0.0252455	-0.678794	down
ENSG00000188015	S100A3	1596	1411	1365	1431	1229	685	50.1974	51.074	44.3357	41.0644	29.4739	21.6659	0.0254535	-0.743805	down
ENSG00000112081	SRSF3	14581	15306	12309	9616	17169	11096	97.8017	118.113	84.9698	57.1389	91.7338	79.4185	0.0254627	-0.60038	down
ENSG00000105889	STEAP1B	147	78	168	57	78	123	3.17401	1.93572	3.39923	1.03072	1.28281	2.47129	0.025587	-1.01103	down
ENSG00000151632	AKR1C2	32	157	77	29	30	79	0.218042	1.27111	0.557284	0.177604	0.160463	0.562981	0.025675	-1.39783	down
ENSG00000163611	SPICE1	38	0	27	42	108	140	0.182962	0	0.140527	0.178951	0.485096	0.76622	0.0257366	1.73756	up
ENSG00000196954	CASP4	667	1443	715	247	844	971	8.23592	22.1809	9.02725	2.68161	7.89533	12.6586	0.0257933	-0.965958	down
ENSG00000001630	CYP51A1	1548	1438	1197	1707	3768	3259	12.7554	13.9234	10.2426	12.6004	23.9906	27.4847	0.0259005	0.603139	up
ENSG00000130589	HELZ2	1432	1148	1603	2270	2527	3599	4.68177	4.38334	5.45782	6.65173	6.37822	12.0016	0.0260204	0.607666	up
ENSG00000031691	CENPQ	404	487	482	247	600	232	6.0983	8.57935	7.58739	3.34408	6.9828	3.57808	0.0260899	-0.822972	down
ENSG00000157617	C2CD2	225	208	157	210	547	801	0.928553	1.04512	0.67162	0.774542	1.7379	3.39276	0.02625	0.934475	up
ENSG00000198805	PNP	8355	9448	7052	6569	9122	6190	145.579	191.652	127.83	102.577	122.319	110.13	0.0263595	-0.606461	down
ENSG00000134982	APC	64	23	61	89	209	122	0.217235	0.166629	0.15546	0.245752	0.617706	0.320468	0.0265233	1.06359	up
ENSG00000182606	TRAK1	512	525	453	645	1171	1470	3.09051	3.20046	2.62966	3.1038	4.4374	7.33531	0.0266712	0.695088	up
ENSG00000118193	KIF14	67	51	66	78	251	177	0.23886	0.213719	0.245241	0.249418	0.694351	0.648891	0.027069	0.980366	up
ENSG00000267059	AC005943.1	30	126	46	37	51	8	0.778888	3.82158	1.24802	0.86532	1.01367	0.195513	0.0273605	-1.52329	down
ENSG00000116539	ASH1L	241	298	238	354	795	669	0.530882	0.765061	0.54389	0.694597	1.4279	1.61109	0.0274019	0.758402	up
ENSG00000114166	KAT2B	29	39	22	44	180	69	0.152074	0.244294	0.123882	0.213616	0.751114	0.380053	0.027532	1.17934	up
ENSG00000151332	MBIP	1327	1841	1366	498	1966	1335	21.9334	36.5257	24.1765	7.47233	25.0865	22.8592	0.0276422	-0.768789	down
ENSG00000115977	AAK1	257	333	315	358	880	929	0.684052	1.14676	0.926121	0.962815	1.96918	2.65519	0.02783	0.786919	up
ENSG00000124831	LRRFIP1	447	550	508	511	1687	1398	3.0686	4.46104	3.80796	3.1199	9.04763	9.76853	0.0280656	0.762685	up
ENSG00000105926	MPP6	114	138	108	177	473	271	0.622502	0.622428	0.34556	0.672311	1.19045	0.856528	0.0281659	0.871907	up
ENSG00000125870	SNRPB2	1497	2078	1704	1151	2137	1493	17.5334	31.1943	20.5671	12.4347	20.4082	18.4369	0.0282225	-0.598447	down
Homo_sapiens_newGene_3705	Homo_sapiens_newGene_3705	151	75	102	49	103	76	3.49557	1.49897	2.47713	1.12001	1.31123	1.94258	0.0283127	-0.957086	down
ENSG00000189144	ZNF573	55	72	88	40	48	55	0.737215	0.966219	1.35579	0.532226	0.453101	1.12976	0.0284015	-1.00057	down
ENSG00000133731	IMPA1	773	1028	610	309	1128	501	8.04021	12.8692	6.86666	3.02983	8.83873	5.60492	0.0285211	-0.831136	down
ENSG00000109680	TBC1D19	67	72	43	11	56	47	0.768311	0.963862	0.529018	0.113413	0.496241	0.548995	0.0285449	-1.17539	down
ENSG00000163629	PTPN13	28	25	40	68	108	75	0.153064	0.088801	0.127244	0.184629	0.250002	0.232519	0.0286359	1.00554	up
ENSG00000171202	TMEM126A	1066	1293	1125	944	1315	755	38.3452	54.2519	42.3876	30.3483	36.5181	27.8883	0.0286752	-0.631113	down
ENSG00000140379	BCL2A1	933	1270	1340	1063	1158	651	24.5243	41.0077	38.1235	24.7799	24.0782	17.9499	0.0289177	-0.698351	down
ENSG00000121903	ZSCAN20	49	38	38	74	107	150	0.294539	0.265385	0.235598	0.401674	0.505654	0.932633	0.0290407	0.982763	up
ENSG00000109756	RAPGEF2	25	62	23	63	136	144	0.078892	0.231721	0.074495	0.179114	0.383034	0.534913	0.0291078	1.15328	up
ENSG00000050438	SLC4A8	160	84	249	234	404	670	0.353147	0.261458	0.642239	0.491231	0.793091	1.64956	0.0291135	0.985707	up
Homo_sapiens_newGene_1619	Homo_sapiens_newGene_1619	39	41	37	29	22	17	0.942558	1.14596	0.933681	0.605651	0.396419	0.409821	0.0294508	-1.14864	down
ENSG00000101350	KIF3B	459	426	389	454	1148	1358	1.96972	2.13168	1.73575	1.7467	3.79709	5.95196	0.029915	0.750637	up
ENSG00000031081	ARHGAP31	34	19	32	47	82	109	0.093879	0.059718	0.091785	0.11612	0.177156	0.310513	0.029955	1.05785	up
ENSG00000127184	COX7C	12729	11217	14291	11479	12788	8546	499.135	510.138	582.31	404.335	386.024	343.88	0.0301208	-0.608543	down
ENSG00000019186	CYP24A1	218	423	240	87	270	282	1.74952	4.02653	2.02414	0.62291	1.69685	2.40095	0.0303074	-0.964609	down
ENSG00000159658	EFCAB14	371	370	370	409	1080	1091	1.69394	1.9893	1.77651	1.69399	3.80947	5.13536	0.0304721	0.744541	up
ENSG00000171105	INSR	84	81	79	105	203	346	0.286236	0.275413	0.239601	0.274222	0.462866	1.06133	0.0304799	0.974677	up
ENSG00000181827	RFX7	93	80	60	115	315	184	0.335324	0.233917	0.392301	0.345787	0.610142	0.479684	0.0311029	0.92211	up
ENSG00000123104	ITPR2	36	27	31	41	120	105	0.081193	0.069915	0.072159	0.083644	0.211027	0.244699	0.0312376	1.03064	up
ENSG00000158042	MRPL17	7028	5808	7922	6191	6736	5098	98.0314	95.5122	115.353	77.3653	73.645	73.8338	0.0312771	-0.588779	down
ENSG00000151690	MFSD6	126	119	115	143	319	465	0.712235	0.789419	0.675506	0.728654	1.3945	2.6988	0.0313877	0.908331	up
ENSG00000108984	MAP2K6	49	58	68	8	29	63	0.095324	0.131412	0.137978	0.01289	0.042375	0.124237	0.0314139	-1.27366	down
ENSG00000258659	TRIM34	0	0	44	39	99	180	0	0	0.512718	0.3928	0.864252	2.08335	0.0315037	2.40372	up
ENSG00000231500	RPS18	94322	92728	125936	86826	103237	84918	4032.65	4629.24	5607.41	3328.96	3403.25	3709.77	0.0317086	-0.586644	down
Homo_sapiens_newGene_3446	Homo_sapiens_newGene_3446	6222	2271	7363	4413	3491	3523	313.369	133.51	386.235	199.337	135.565	181.31	0.0318019	-0.808292	down
ENSG00000164741	DLC1	327	276	315	311	951	938	1.51207	1.67736	1.58747	1.31683	3.44932	4.34558	0.0320679	0.785747	up
ENSG00000055332	EIF2AK2	325	449	343	419	1231	1018	1.02395	1.43949	0.96071	1.09658	2.57486	2.75111	0.0321009	0.765002	up
ENSG00000167508	MVD	2962	1915	3303	6878	5816	4068	47.0409	35.0549	56.1987	99.3336	70.4633	66.6254	0.0323509	0.68672	up
ENSG00000081923	ATP8B1	533	553	469	541	1402	1635	2.26076	3.06113	2.26898	2.06164	4.59929	7.36035	0.0324491	0.731308	up
ENSG00000126790	L3HYPDH	1708	2421	1424	1475	2040	1297	38.1867	60.4229	33.2181	30.6968	36.5252	31.3108	0.0325886	-0.636817	down
ENSG00000152818	UTRN	140	149	212	201	608	446	0.298054	0.621208	0.631287	0.535274	1.46541	1.82057	0.0326715	0.842935	up
ENSG00000146374	RSPO3	22	108	35	13	50	29	0.208029	1.21569	0.37497	0.109388	0.381381	0.279487	0.0331228	-1.3806	down
ENSG00000092020	PPP2R3C	1198	1549	1028	509	1755	1002	19.9018	29.5825	16.5221	7.44136	22.7904	16.064	0.0333664	-0.715833	down
ENSG00000262481	TMEM256-PLSCR3	4	33	7	103	52	24	0.032131	0.579773	0.101967	1.51549	0.751802	0.5656	0.0334118	1.66382	up
ENSG00000110395	CBL	826	779	820	737	2145	2684	1.9252	2.12087	1.99157	1.54085	3.85607	6.39604	0.03365	0.725699	up
ENSG00000283900	TPTEP2-CSNK1E	77	23	73	96	130	269	1.13368	0.393795	1.1221	1.26624	1.48301	4.05467	0.0337636	1.11845	up
ENSG00000041357	PSMA4	12363	15224	12133	9339	17318	8918	145.281	218.553	158.61	111.537	154.357	114.263	0.0338384	-0.611646	down
ENSG00000177463	NR2C2	227	163	148	188	569	597	0.73254	0.721884	1.02997	0.563926	1.48803	4.13284	0.0339576	0.861189	up
ENSG00000067141	NEO1	1049	629	1014	1089	2154	2377	5.04828	3.04715	4.78832	4.72045	6.81935	9.6581	0.0341721	0.626964	up
ENSG00000115339	GALNT3	46	94	50	21	36	62	0.306623	0.779896	0.346252	0.125986	0.185337	0.426936	0.0342483	-1.13329	down
ENSG00000197102	DYNC1H1	10521	7284	10135	11903	20960	23749	13.8791	11.4091	14.0383	14.1733	21.7756	31.9457	0.0343984	0.588611	up
ENSG00000143499	SMYD2	1018	1152	960	810	1224	733	15.9543	21.067	15.6639	11.3822	14.8067	11.7356	0.0344125	-0.607225	down
ENSG00000147400	CETN2	874	1313	1203	712	1365	961	15.7348	27.6041	22.5561	11.497	18.9572	17.6892	0.0346879	-0.616974	down
ENSG00000197045	GMFB	1365	1933	833	635	1993	663	8.32289	13.9134	5.24371	3.47321	9.53376	3.52227	0.0348922	-0.841077	down
ENSG00000135114	OASL	882	1185	1577	2115	2131	3340	8.58399	12.2102	15.0427	16.7586	15.2519	32.9352	0.0349018	0.655429	up
ENSG00000152223	EPG5	506	398	510	453	1304	1529	1.05377	1.20529	1.1266	1.05672	2.08725	3.23362	0.0350557	0.749494	up
ENSG00000129460	NGDN	861	961	733	568	985	719	18.4601	25.6206	15.6773	11.3774	17.1774	16.5655	0.0352585	-0.613271	down
ENSG00000107984	DKK1	4529	6683	4542	4084	5698	4277	66.2709	114.163	69.2079	53.5875	64.2886	63.9514	0.0352629	-0.596466	down
ENSG00000103534	TMC5	366	268	324	403	822	894	1.98629	1.67765	1.99647	1.988	3.78143	5.36906	0.0353216	0.701899	up
ENSG00000118689	FOXO3	145	188	136	180	597	421	0.516711	0.779849	0.503534	0.573081	1.64009	1.53244	0.035326	0.853586	up
ENSG00000075089	ACTR6	849	1323	1319	790	1424	883	11.2496	18.762	17.5586	7.82762	13.6655	10.2507	0.0354765	-0.625602	down
ENSG00000136810	TXN	22231	27608	24024	21182	28353	12438	670.124	971.701	754.288	572.548	659.002	383.088	0.0362412	-0.66924	down
ENSG00000119705	SLIRP	4978	4726	5062	4696	5050	2433	315.339	349.551	331.822	268.332	246.186	155.493	0.0363011	-0.660533	down
ENSG00000163960	UBXN7	192	195	188	255	549	515	0.474438	0.562775	0.483797	0.600991	1.04769	1.30326	0.0363305	0.740375	up
ENSG00000123562	MORF4L2	7018	8576	9370	4723	8750	9245	106.962	151.49	147.301	63.7263	104.469	143.737	0.0363838	-0.585916	down
Homo_sapiens_newGene_3719	Homo_sapiens_newGene_3719	24	36	29	34	90	148	0.312075	0.41913	0.439257	0.405631	0.90112	1.69999	0.0366402	1.13527	up
ENSG00000146731	CCT6A	14803	18348	11666	8816	19012	12792	142.839	206.564	117.28	76.2667	141.371	126.594	0.0370421	-0.6106	down
ENSG00000196754	S100A2	1813	2822	1456	2026	1482	537	50.1471	91.1721	41.6681	50.6281	31.8817	15.2772	0.037213	-0.94273	down
ENSG00000118412	CASP8AP2	15	24	39	59	109	57	0.076746	0.114818	0.276728	0.298058	0.483797	0.244221	0.0372452	1.07889	up
ENSG00000113851	CRBN	329	522	320	204	486	254	4.69106	8.1746	4.27989	3.11467	4.79791	3.90568	0.0373332	-0.794668	down
Homo_sapiens_newGene_3878	Homo_sapiens_newGene_3878	39	36	49	70	138	110	0.243403	0.262151	0.316345	0.388924	0.665653	0.70416	0.0374448	0.912531	up
ENSG00000117523	PRRC2C	348	320	407	435	1000	942	1.00978	1.26123	1.21669	1.33756	2.07901	2.67117	0.0374783	0.686763	up
ENSG00000165185	KIAA1958	78	108	85	110	252	353	0.20843	0.342049	0.21531	0.508328	0.552413	0.897304	0.0375518	0.930472	up
ENSG00000136371	MTHFS	1339	1950	1572	1367	1767	1180	45.0451	77.6534	53.2814	39.9798	45.6683	40.1374	0.0378947	-0.593156	down
ENSG00000159166	LAD1	315	330	387	255	305	281	2.83132	3.47194	3.63015	2.06101	2.11383	2.5877	0.0380142	-0.700647	down
ENSG00000140262	TCF12	293	266	255	382	813	591	1.27822	1.35343	1.263	1.48898	3.14836	2.67793	0.0380395	0.679036	up
ENSG00000177119	ANO6	127	201	159	184	519	536	0.998923	1.29932	0.878402	0.981062	1.93467	2.54545	0.0380703	0.859037	up
ENSG00000100532	CGRRF1	484	552	541	334	578	454	6.7751	8.57918	7.86221	4.05528	6.30107	6.61608	0.0381461	-0.649255	down
Homo_sapiens_newGene_3315	Homo_sapiens_newGene_3315	53	38	80	36	39	36	1.18836	0.998393	1.99656	1.12143	0.729295	0.921165	0.0383226	-1.00883	down
ENSG00000038382	TRIO	1788	1656	1582	1793	4259	4373	4.28472	4.66397	4.35487	3.92732	7.97138	11.0054	0.0383465	0.590068	up
ENSG00000124198	ARFGEF2	422	529	336	485	1446	1061	1.24579	1.8253	1.03364	1.28446	3.29724	3.20755	0.0385487	0.724277	up
ENSG00000134259	NGF	672	985	805	680	722	689	16.7998	28.7487	20.961	15.2392	13.9222	17.5928	0.0390057	-0.641212	down
ENSG00000133641	C12orf29	1100	1362	1075	700	1639	874	12.7237	17.1434	12.0656	7.69077	14.0686	10.2968	0.0390103	-0.612739	down
ENSG00000140575	IQGAP1	1278	1749	1337	1456	4536	3702	4.65843	7.46672	5.20952	4.75524	12.7595	13.7778	0.039147	0.655805	up
ENSG00000178385	PLEKHM3	48	46	54	68	101	244	0.127114	0.142137	0.14799	0.162643	0.206722	0.672502	0.0391892	1.04813	up
ENSG00000115919	KYNU	693	1812	743	450	1351	772	2.64979	10.3439	3.43816	1.79874	3.82385	3.54092	0.0392628	-0.857169	down
ENSG00000118058	KMT2A	485	432	450	511	1169	1300	1.02924	1.01684	0.886798	0.873303	1.81264	2.40867	0.03931	0.666856	up
ENSG00000124787	RPP40	870	1231	631	611	1121	575	20.1608	31.0516	15.6644	12.8789	19.7954	12.4196	0.0397815	-0.703051	down
ENSG00000182985	CADM1	690	406	509	659	1359	1387	2.12364	1.69826	1.64169	1.82373	3.92303	7.25875	0.0398321	0.646671	up
ENSG00000128708	HAT1	2152	2452	2839	1813	3403	1414	34.6947	46.239	47.88	26.2552	42.3651	23.354	0.0399886	-0.614843	down
ENSG00000156261	CCT8	7031	9858	5324	2504	10258	6068	91.8362	150.454	72.4297	29.3229	103.484	81.0026	0.0400379	-0.761229	down
ENSG00000173698	ADGRG2	87	78	89	125	241	242	0.470233	0.500913	0.504908	0.606942	1.01026	1.36432	0.0400696	0.81474	up
ENSG00000102390	PBDC1	541	912	455	341	822	393	12.1528	23.4832	10.5749	6.73724	14.5727	9.08093	0.0401054	-0.784267	down
ENSG00000065060	UHRF1BP1	661	544	535	570	1504	1828	1.80773	1.73557	1.52691	1.40082	3.17461	5.11219	0.0402109	0.700857	up
ENSG00000108375	RNF43	40	43	40	52	110	175	0.189235	0.230831	0.193748	0.218858	0.399171	0.839644	0.0402323	0.998276	up
ENSG00000175216	CKAP5	956	890	989	1027	2489	2369	3.7731	3.96423	3.9072	3.55786	7.20878	9.03542	0.0402446	0.590373	up
ENSG00000129084	PSMA1	5308	7651	5232	3495	7690	5513	92.7665	155.736	96.0635	55.058	104.208	99.2528	0.040851	-0.597217	down
ENSG00000124613	ZNF391	72	61	59	99	185	185	0.457933	0.473059	0.450501	0.565518	1.06917	1.67306	0.0413795	0.846734	up
ENSG00000125378	BMP4	124	110	115	53	85	120	1.71439	1.88096	1.65638	0.642158	0.97138	1.77643	0.0416	-0.865201	down
ENSG00000169714	CNBP	9652	12098	9000	5439	11491	11271	157.226	228.526	151.493	79.6523	144.078	185.733	0.0417105	-0.589584	down
ENSG00000138081	FBXO11	170	156	181	211	522	439	1.17266	1.58254	1.37379	1.25091	2.92235	2.95696	0.0417997	0.744543	up
ENSG00000003393	ALS2	198	177	234	255	537	594	1.17743	1.17156	1.37732	1.24714	2.04651	3.04676	0.0423621	0.736439	up
ENSG00000137547	MRPL15	5359	6048	3712	4087	6097	2955	122.437	161.342	88.3524	83.7534	107.414	68.9928	0.0425241	-0.63179	down
ENSG00000137478	FCHSD2	234	196	177	237	544	632	1.73505	1.32584	1.36193	1.44584	3.14388	4.92233	0.0426126	0.762565	up
ENSG00000115539	PDCL3	947	1432	782	725	1280	754	18.7269	33.5542	16.8156	13.1716	19.455	15.4647	0.0428555	-0.653158	down
ENSG00000145781	COMMD10	464	669	546	408	660	340	8.42863	14.1499	10.3555	6.6178	9.30081	6.30054	0.0428843	-0.695877	down
ENSG00000071967	CYBRD1	235	166	227	234	559	676	1.41771	1.16299	1.43706	1.25931	2.58414	4.15439	0.0429584	0.773733	up
ENSG00000250264	AL669918.1	104	45	141	186	350	196	1.00192	0.50057	1.41851	1.61366	2.61135	1.92991	0.0430199	0.911812	up
ENSG00000180263	FGD6	172	251	155	197	652	624	0.4833	0.964555	0.45416	0.495924	1.60414	1.89077	0.04307	0.849966	up
Homo_sapiens_newGene_755	Homo_sapiens_newGene_755	26	37	27	45	82	122	0.232488	0.42609	0.251692	0.571873	0.587298	1.4475	0.0431307	1.01336	up
ENSG00000104067	TJP1	800	729	808	805	2375	1786	2.95944	3.09206	3.15931	2.79653	6.88223	6.46391	0.0433023	0.608601	up
ENSG00000275993	SIK1B	1241	934	1056	1470	1843	3257	6.90521	6.06931	6.11816	7.33685	7.91048	18.5297	0.0433521	0.613397	up
ENSG00000150456	EEF1AKMT1	215	326	177	142	214	207	5.39613	9.55116	4.63272	3.18473	4.15286	5.28324	0.0433559	-0.794287	down
ENSG00000095587	TLL2	36	23	16	55	49	101	0.13859	0.10191	0.0631	0.187998	0.145055	0.396972	0.0436062	1.06158	up
ENSG00000072364	AFF4	307	449	294	361	1162	1011	0.886026	1.45382	0.854478	0.913414	2.51563	2.8773	0.0436911	0.771594	up
ENSG00000124107	SLPI	123	674	402	98	151	462	5.38772	34.5404	18.3873	3.84043	5.09281	20.7431	0.0439444	-1.2321	down
ENSG00000285991	AL355312.5	146	7	143	157	382	505	0.750892	0.037336	0.767444	0.723767	1.52314	2.66358	0.0440323	1.40142	up
ENSG00000142875	PRKACB	55	66	74	106	241	140	0.322712	0.442231	0.492571	0.584903	1.08546	0.870482	0.044047	0.854676	up
ENSG00000196369	SRGAP2B	247	179	225	227	628	672	1.32505	0.817253	0.964396	1.00115	1.90788	3.05877	0.04416	0.766444	up
ENSG00000149679	CABLES2	461	250	598	867	844	1041	3.18595	2.01513	4.3049	5.37694	4.49859	7.35783	0.0441604	0.700599	up
ENSG00000173276	ZBTB21	83	81	68	101	315	178	0.656455	0.914818	0.851322	0.595905	1.44113	1.3419	0.0442694	0.867925	up
ENSG00000198836	OPA1	253	282	273	380	871	536	1.04928	1.83867	1.16818	1.39823	2.81887	2.37734	0.0442853	0.678386	up
ENSG00000196935	SRGAP1	226	269	252	292	645	773	0.252922	0.351594	0.330749	0.300489	0.557992	1.04632	0.0444358	0.732069	up
ENSG00000100344	PNPLA3	41	36	69	113	98	154	0.377627	0.386756	0.680733	1.08327	0.698987	1.46825	0.0444418	0.941433	up
ENSG00000164305	CASP3	441	670	423	308	620	375	4.36879	7.78103	4.35388	2.70371	4.86234	4.02393	0.0444427	-0.702758	down
ENSG00000173064	HECTD4	251	297	436	382	787	1135	0.416477	0.60206	0.93308	0.569289	1.06082	2.07642	0.0445506	0.774172	up
ENSG00000159921	GNE	386	374	360	494	857	1030	2.11106	2.38777	1.99179	2.64196	4.42786	5.5824	0.0447111	0.648089	up
ENSG00000175106	TVP23C	291	258	230	182	173	254	4.6621	4.67311	3.41975	2.7333	2.23818	4.40495	0.044894	-0.745151	down
ENSG00000087884	AAMDC	405	247	615	323	334	313	18.7613	13.1565	29.5584	13.4426	12.026	14.5942	0.0449608	-0.759898	down
ENSG00000169752	NRG4	69	55	75	32	54	58	1.94231	1.13732	2.08839	0.302661	0.809967	1.49264	0.0449657	-0.892858	down
ENSG00000131016	AKAP12	618	626	701	609	1797	1912	2.47468	2.82312	2.8465	2.08813	4.97975	7.032	0.0450744	0.673543	up
ENSG00000116741	RGS2	172	229	108	71	188	128	3.31339	5.15228	2.16459	1.22185	2.80292	2.52757	0.045341	-0.880871	down
ENSG00000267120	AD000671.2	344	204	289	748	352	752	4.68062	3.22676	4.0944	9.11706	3.68793	10.4549	0.0454968	0.824608	up
ENSG00000073614	KDM5A	195	164	180	181	566	550	0.474128	0.463395	0.454258	0.394543	1.10577	1.3654	0.0457293	0.790253	up
ENSG00000285437	POLR2J3	93	94	40	12	105	16	1.23595	3.54246	0.683034	0.210332	2.37446	0.188931	0.0458109	-1.33935	down
ENSG00000172339	ALG14	376	491	346	286	444	293	1.05073	1.60288	1.00494	0.716434	0.955482	0.836745	0.0458998	-0.683489	down
ENSG00000188643	S100A16	35508	46750	32452	37733	35837	20543	856.484	1311.86	815.121	814.106	665.947	508.513	0.0459119	-0.668567	down
ENSG00000285897	AC004687.2	47	121	36	36	66	27	0.20894	0.63044	0.166976	0.141909	0.226416	0.121696	0.0461003	-1.13637	down
ENSG00000155542	SETD9	248	408	198	206	280	171	6.56943	11.1571	5.14712	4.68425	5.63446	4.4839	0.0461254	-0.812056	down
ENSG00000114209	PDCD10	1623	2091	2064	1495	2557	1162	31.6093	50.3833	42.1227	26.4758	38.1547	23.5397	0.0461723	-0.591048	down
ENSG00000122565	CBX3	3399	4948	2875	2135	5451	2435	47.9909	82.481	42.5707	27.0121	59.8137	35.2165	0.0463945	-0.654351	down
ENSG00000264058	AC073508.2	58	65	84	67	347	173	0.30223	0.399247	0.460104	0.315048	1.41691	0.953268	0.0464538	0.980602	up
ENSG00000136045	PWP1	3048	3826	2444	1580	4301	2714	30.7125	45.0634	25.4299	14.1553	33.145	27.7152	0.046484	-0.604881	down
ENSG00000065883	CDK13	287	266	241	296	727	773	0.908815	1.21145	0.879858	0.904888	2.11155	2.74783	0.0465977	0.713254	up
ENSG00000104343	UBE2W	593	765	615	289	858	583	2.94056	5.34523	3.85274	1.63657	2.78533	3.02939	0.0466009	-0.680904	down
ENSG00000150907	FOXO1	9	32	13	34	72	61	0.04007	0.167513	0.061554	0.136332	0.251388	0.283779	0.0466746	1.13915	up
ENSG00000169251	NMD3	913	1473	590	214	1374	696	8.1602	15.0951	5.31813	1.75467	9.28033	6.26268	0.0468379	-0.938459	down
ENSG00000244115	DNAJC25-GNG10	469	602	574	452	522	423	8.46615	12.7021	10.8027	7.31753	7.26964	7.81163	0.0468651	-0.642537	down
ENSG00000144744	UBA3	1134	1408	1140	485	1742	1086	13.7821	20.1783	14.4581	5.27881	16.3495	13.4944	0.0469829	-0.657571	down
ENSG00000107201	DDX58	35	58	53	49	216	155	0.208156	0.402657	0.329274	0.261597	1.00033	0.947066	0.047135	1.00726	up
ENSG00000144824	PHLDB2	524	569	435	425	1409	1845	2.49167	3.2103	2.1156	1.70629	5.07551	8.23745	0.0471827	0.782335	up
ENSG00000137941	TTLL7	24	31	20	40	109	60	0.07737	0.115207	0.066309	0.115127	0.275262	0.198207	0.0473129	0.993163	up
ENSG00000113810	SMC4	440	534	559	666	1936	844	2.10873	3.01454	2.78733	2.97802	7.30641	4.1691	0.0474649	0.67736	up
Homo_sapiens_newGene_341	Homo_sapiens_newGene_341	88	112	78	65	90	44	1.6808	2.56524	1.69703	1.32917	1.3165	0.888965	0.0475316	-0.905095	down
ENSG00000152240	HAUS1	1085	1539	1486	1074	1738	883	26.0944	43.1993	37.0613	22.849	31.7141	22.5069	0.0476278	-0.593428	down
ENSG00000155438	NIFK	1357	1996	1145	969	2053	1005	20.5621	35.2225	18.4091	13.1863	24.0314	15.5456	0.0476595	-0.63301	down
ENSG00000131400	NAPSA	523	723	654	523	645	463	9.01716	14.3897	11.5851	8.40739	8.52947	8.14672	0.0477978	-0.634534	down
ENSG00000157992	KRTCAP3	379	385	468	344	311	351	11.4146	13.0546	14.0857	8.81063	6.62771	10.222	0.0480471	-0.672743	down
ENSG00000103479	RBL2	324	287	255	237	764	1173	1.72791	1.78792	1.41538	1.13043	3.1421	6.39508	0.0481091	0.853433	up
ENSG00000131018	SYNE1	139	121	75	167	366	267	0.130166	0.131491	0.225765	0.155464	0.491516	0.364301	0.048788	0.797738	up
ENSG00000137955	RABGGTB	987	1403	942	723	1521	763	17.4923	29.2885	17.3053	11.3884	20.6782	13.7835	0.0488276	-0.618018	down
ENSG00000122966	CIT	612	541	731	643	1554	1855	1.83936	1.91683	2.37503	1.73379	3.65754	5.7392	0.0491379	0.646049	up
Homo_sapiens_newGene_6098	Homo_sapiens_newGene_6098	89	74	115	59	69	76	2.2222	2.15492	2.99696	1.32501	1.32934	1.94602	0.0495009	-0.845306	down
ENSG00000111961	SASH1	119	159	108	164	365	399	0.40266	0.677533	0.378579	0.498753	0.954749	1.54228	0.0496402	0.796385	up
Homo_sapiens_newGene_5947	Homo_sapiens_newGene_5947	36	25	28	52	65	112	0.580548	0.755304	0.56266	0.875613	0.885537	1.95531	0.0496743	0.952069	up
ENSG00000166704	ZNF606	24	36	49	80	106	90	0.158945	0.330059	0.945845	1.28362	0.877048	1.18488	0.0497309	0.91895	up
ENSG00000102317	RBM3	11945	17415	10566	10803	15491	9427	152.704	264.994	138.448	126.379	151.701	121.209	0.0498527	-0.594761	down
ENSG00000181555	SETD2	103	160	129	171	482	304	0.333849	0.597382	0.435997	0.491563	1.25281	0.993168	0.0498993	0.79532	up
Homo_sapiens_newGene_806	Homo_sapiens_newGene_806	298	277	232	315	826	659	1.08594	1.17456	0.879217	1.02419	2.43411	2.47394	0.0499369	0.685555	up
