# Supplementary material for: METTL14 promotes prostate tumorigenesis by inhibiting THBS1 via an m6A-YTHDF2-dependent mechanism
Source: Cell Death Discov. 2022 Mar 30;8:143. doi: 10.1038/s41420-022-00939-0 (PMC8967870; doi:10.1038/s41420-022-00939-0)
Supplement: Supplementary file 5 — Supplementary Table 4 [file 41420_2022_939_MOESM5_ESM.xlsx]

## Sheet: Sheet1
ONTOLOGY	ID	Description	GeneRatio	BgRatio	pvalue	p.adjust	qvalue	geneID	Count
BP	GO:0002244	hematopoietic progenitor cell differentiation	17/317	161/18862	1.92e-09	5.54e-06	4.93e-06	PSMA3/METTL14/PSMA6/PSMB1/PSMA5/PSMC1/TOP2A/NOTCH1/SOS2/EIF2AK2/PSMA4/PRRC2C/TCF12/C12orf29/KMT2A/PSMA1/BMP4	17
BP	GO:1901532	regulation of hematopoietic progenitor cell differentiation	13/317	89/18862	2.99e-09	5.54e-06	4.93e-06	PSMA3/METTL14/PSMA6/PSMB1/PSMA5/PSMC1/NOTCH1/SOS2/EIF2AK2/PSMA4/TCF12/KMT2A/PSMA1	13
BP	GO:2000736	regulation of stem cell differentiation	13/317	112/18862	5.11e-08	6.32e-05	5.62e-05	PSMA3/PSMA6/PSMB1/PSMA5/PSMC1/NOTCH1/EIF2AK2/PSMA4/TCF12/KMT2A/PSMA1/PWP1/CDK13	13
BP	GO:0006402	mRNA catabolic process	22/317	375/18862	4.23e-07	0.000321464	0.00028598	PSMA3/EIF3E/METTL14/LSM1/PSMA6/RPL23A/PSMB1/TNRC6A/RPS13/EXOSC1/RPL10A/PSMA5/PSMC1/NPM1/RPS4X/HSPA8/RPS12/RPS4Y1/HELZ2/RPS18/PSMA4/PSMA1	22
BP	GO:1902036	regulation of hematopoietic stem cell differentiation	10/317	74/18862	4.33e-07	0.000321464	0.00028598	PSMA3/PSMA6/PSMB1/PSMA5/PSMC1/EIF2AK2/PSMA4/TCF12/KMT2A/PSMA1	10
BP	GO:0006401	RNA catabolic process	23/317	414/18862	5.97e-07	0.000369613	0.000328815	PSMA3/EIF3E/METTL14/LSM1/PSMA6/RPL23A/PSMB1/TNRC6A/RPS13/EXOSC1/RPL10A/PSMA5/PSMC1/NPM1/RPS4X/HSPA8/RPS12/RPS4Y1/HELZ2/RPS18/PSMA4/SLIRP/PSMA1	23
BP	GO:0010499	proteasomal ubiquitin-independent protein catabolic process	6/317	22/18862	1.28e-06	0.000677955	0.000603122	PSMA3/PSMA6/PSMB1/PSMA5/PSMA4/PSMA1	6
BP	GO:0060218	hematopoietic stem cell differentiation	10/317	88/18862	2.21e-06	0.00102577	0.000912543	PSMA3/PSMA6/PSMB1/PSMA5/PSMC1/EIF2AK2/PSMA4/TCF12/KMT2A/PSMA1	10
BP	GO:1902749	regulation of cell cycle G2/M phase transition	15/317	219/18862	4.75e-06	0.00194623	0.0017314	PSMA3/PSMA6/PSMB1/PSMA5/PSMC1/NPM1/HAUS7/CDC14B/KIF14/PSMA4/DYNC1H1/CETN2/CKAP5/PSMA1/HAUS1	15
BP	GO:0062012	regulation of small molecule metabolic process	22/317	437/18862	5.24e-06	0.00194623	0.0017314	INSIG1/SIK1/PSMA3/SCD/IGFBP3/PSMA6/PSMB1/PSMA5/SQLE/FASN/PSMC1/RAN/PFKFB2/NR4A3/NCOR1/NUP35/CYP51A1/KAT2B/INSR/MVD/PSMA4/PSMA1	22
BP	GO:0048863	stem cell differentiation	16/317	251/18862	5.77e-06	0.00194894	0.00173381	PSMA3/EPCAM/PSMA6/PSMB1/PSMA5/PSMC1/NOTCH1/EIF2AK2/PSMA4/TCF12/KMT2A/PSMA1/BMP4/PWP1/CDK13/SETD2	16
BP	GO:0042254	ribosome biogenesis	17/317	307/18862	1.88e-05	0.00582143	0.00517886	RPL23A/POP4/EXOSC1/RPL10A/MRPL1/RAN/CHD7/NOL11/NPM1/GTF3A/DCAF13/KAT2B/NGDN/RPP40/PWP1/NMD3/NIFK	17
BP	GO:0010389	regulation of G2/M transition of mitotic cell cycle	13/317	203/18862	4.14e-05	0.0110903	0.00986616	PSMA3/PSMA6/PSMB1/PSMA5/PSMC1/HAUS7/KIF14/PSMA4/DYNC1H1/CETN2/CKAP5/PSMA1/HAUS1	13
BP	GO:0033238	regulation of cellular amine metabolic process	8/317	77/18862	4.48e-05	0.0110903	0.00986616	PSMA3/PSMA6/PSMB1/PSMA5/NR4A2/PSMC1/PSMA4/PSMA1	8
BP	GO:0061418	regulation of transcription from RNA polymerase II promoter in response to hypoxia	8/317	77/18862	4.48e-05	0.0110903	0.00986616	PSMA3/PSMA6/PSMB1/PSMA5/PSMC1/NOTCH1/PSMA4/PSMA1	8
BP	GO:0042590	antigen processing and presentation of exogenous peptide antigen via MHC class I	8/317	80/18862	5.91e-05	0.0137128	0.0121992	PSMA3/PSMA6/PSMB1/PSMA5/PSMC1/MFSD6/PSMA4/PSMA1	8
BP	GO:0001843	neural tube closure	8/317	82/18862	7.06e-05	0.0146561	0.0130383	ST14/PTCH1/DLC1/BMP4/PRKACB/OPA1/CASP3/SETD2	8
BP	GO:0044839	cell cycle G2/M phase transition	15/317	276/18862	7.18e-05	0.0146561	0.0130383	PSMA3/PSMA6/PSMB1/PSMA5/PSMC1/NPM1/HAUS7/CDC14B/KIF14/PSMA4/DYNC1H1/CETN2/CKAP5/PSMA1/HAUS1	15
BP	GO:0060606	tube closure	8/317	83/18862	7.7e-05	0.0146561	0.0130383	ST14/PTCH1/DLC1/BMP4/PRKACB/OPA1/CASP3/SETD2	8
BP	GO:0006521	regulation of cellular amino acid metabolic process	7/317	62/18862	7.89e-05	0.0146561	0.0130383	PSMA3/PSMA6/PSMB1/PSMA5/PSMC1/PSMA4/PSMA1	7
BP	GO:0060071	Wnt signaling pathway, planar cell polarity pathway	9/317	108/18862	8.7e-05	0.0153783	0.0136808	PSMA3/PSMA6/PSMB1/PSMA5/PSMC1/RSPO3/PSMA4/DKK1/PSMA1	9
BP	GO:0052547	regulation of peptidase activity	20/317	455/18862	9.47e-05	0.0159756	0.0142122	PSMA3/ANTXR1/WFDC2/PI3/THBS1/TRIAP1/S100A9/ANXA2/FAM162A/SORL1/CRIM1/DIABLO/TFPI2/LAMTOR5/WFDC3/SPINK2/DLC1/CASP8AP2/NGF/SLPI	20
BP	GO:0090175	regulation of establishment of planar polarity	9/317	112/18862	0.000115237	0.0173872	0.015468	PSMA3/PSMA6/PSMB1/PSMA5/PSMC1/RSPO3/PSMA4/DKK1/PSMA1	9
BP	GO:0014020	primary neural tube formation	8/317	88/18862	0.000116677	0.0173872	0.015468	ST14/PTCH1/DLC1/BMP4/PRKACB/OPA1/CASP3/SETD2	8
BP	GO:0052548	regulation of endopeptidase activity	19/317	426/18862	0.00011707	0.0173872	0.015468	PSMA3/WFDC2/PI3/THBS1/TRIAP1/S100A9/ANXA2/FAM162A/SORL1/CRIM1/DIABLO/TFPI2/LAMTOR5/WFDC3/SPINK2/DLC1/CASP8AP2/NGF/SLPI	19
BP	GO:0002223	stimulatory C-type lectin receptor signaling pathway	9/317	114/18862	0.000132024	0.0186397	0.0165822	PSMA3/PSMA6/PSMB1/PSMA5/PSMC1/TAB2/PSMA4/PSMA1/PRKACB	9
BP	GO:0001933	negative regulation of protein phosphorylation	17/317	362/18862	0.000144884	0.0186397	0.0165822	IGFBP3/PPM1E/WNK1/PPIA/SORL1/NPM1/APC/KAT2B/PTPN13/CBL/GMFB/DKK1/BMP4/CASP3/RGS2/PWP1/CIT	17
BP	GO:0045540	regulation of cholesterol biosynthetic process	6/317	48/18862	0.000145583	0.0186397	0.0165822	SCD/SQLE/FASN/RAN/CYP51A1/MVD	6
BP	GO:0106118	regulation of sterol biosynthetic process	6/317	48/18862	0.000145583	0.0186397	0.0165822	SCD/SQLE/FASN/RAN/CYP51A1/MVD	6
BP	GO:0071453	cellular response to oxygen levels	13/317	231/18862	0.000153381	0.0189835	0.0168881	PSMA3/PSMA6/PSMB1/PSMA5/PSMC1/FAM162A/AQP3/NOTCH1/CBL/PSMA4/PSMA1/OPA1/FOXO1	13
BP	GO:0002220	innate immune response activating cell surface receptor signaling pathway	9/317	118/18862	0.000171769	0.0197947	0.0176098	PSMA3/PSMA6/PSMB1/PSMA5/PSMC1/TAB2/PSMA4/PSMA1/PRKACB	9
BP	GO:0031146	SCF-dependent proteasomal ubiquitin-dependent protein catabolic process	8/317	93/18862	0.00017195	0.0197947	0.0176098	PSMA3/PSMA6/PSMB1/PSMA5/PSMC1/KIF14/PSMA4/PSMA1	8
BP	GO:0002758	innate immune response-activating signal transduction	9/317	119/18862	0.000183128	0.0197947	0.0176098	PSMA3/PSMA6/PSMB1/PSMA5/PSMC1/TAB2/PSMA4/PSMA1/PRKACB	9
BP	GO:0000184	nuclear-transcribed mRNA catabolic process, nonsense-mediated decay	9/317	120/18862	0.000195105	0.0197947	0.0176098	EIF3E/RPL23A/RPS13/RPL10A/RPS4X/RPS12/RPS4Y1/HELZ2/RPS18	9
BP	GO:0042326	negative regulation of phosphorylation	18/317	407/18862	0.000195723	0.0197947	0.0176098	IGFBP3/PPM1E/WNK1/PPIA/SORL1/NPM1/NCOR1/APC/KAT2B/PTPN13/CBL/GMFB/DKK1/BMP4/CASP3/RGS2/PWP1/CIT	18
BP	GO:0006695	cholesterol biosynthetic process	7/317	72/18862	0.000204933	0.0197947	0.0176098	INSIG1/SCD/SQLE/FASN/RAN/CYP51A1/MVD	7
BP	GO:1902653	secondary alcohol biosynthetic process	7/317	72/18862	0.000204933	0.0197947	0.0176098	INSIG1/SCD/SQLE/FASN/RAN/CYP51A1/MVD	7
BP	GO:0002478	antigen processing and presentation of exogenous peptide antigen	11/317	177/18862	0.000208775	0.0197947	0.0176098	PSMA3/CAPZA2/PSMA6/PSMB1/PSMA5/PSMC1/KIF3B/MFSD6/PSMA4/DYNC1H1/PSMA1	11
BP	GO:0001841	neural tube formation	8/317	96/18862	0.000214372	0.0197947	0.0176098	ST14/PTCH1/DLC1/BMP4/PRKACB/OPA1/CASP3/SETD2	8
BP	GO:0000956	nuclear-transcribed mRNA catabolic process	12/317	208/18862	0.000217572	0.0197947	0.0176098	EIF3E/LSM1/RPL23A/TNRC6A/RPS13/EXOSC1/RPL10A/RPS4X/RPS12/RPS4Y1/HELZ2/RPS18	12
BP	GO:0030177	positive regulation of Wnt signaling pathway	11/317	179/18862	0.000230185	0.0197947	0.0176098	PSMA3/PSMA6/MACF1/PSMB1/WNK1/PSMA5/PSMC1/RSPO3/PSMA4/DKK1/PSMA1	11
BP	GO:0001736	establishment of planar polarity	9/317	123/18862	0.000235013	0.0197947	0.0176098	PSMA3/PSMA6/PSMB1/PSMA5/PSMC1/RSPO3/PSMA4/DKK1/PSMA1	9
BP	GO:0007164	establishment of tissue polarity	9/317	123/18862	0.000235013	0.0197947	0.0176098	PSMA3/PSMA6/PSMB1/PSMA5/PSMC1/RSPO3/PSMA4/DKK1/PSMA1	9
BP	GO:0061013	regulation of mRNA catabolic process	12/317	210/18862	0.000237645	0.0197947	0.0176098	PSMA3/METTL14/PSMA6/PSMB1/TNRC6A/EXOSC1/PSMA5/PSMC1/NPM1/HSPA8/PSMA4/PSMA1	12
BP	GO:0006469	negative regulation of protein kinase activity	13/317	243/18862	0.000252021	0.0197947	0.0176098	PPM1E/WNK1/PPIA/SORL1/NPM1/APC/KAT2B/CBL/GMFB/BMP4/CASP3/RGS2/CIT	13
BP	GO:0070972	protein localization to endoplasmic reticulum	10/317	152/18862	0.000255261	0.0197947	0.0176098	INSIG1/RPL23A/RPS13/RPL10A/SRP14/RPS4X/RPS12/ANK2/RPS4Y1/RPS18	10
BP	GO:0002479	antigen processing and presentation of exogenous peptide antigen via MHC class I, TAP-dependent	7/317	75/18862	0.000264532	0.0197947	0.0176098	PSMA3/PSMA6/PSMB1/PSMA5/PSMC1/PSMA4/PSMA1	7
BP	GO:0002474	antigen processing and presentation of peptide antigen via MHC class I	8/317	99/18862	0.000265022	0.0197947	0.0176098	PSMA3/PSMA6/PSMB1/PSMA5/PSMC1/MFSD6/PSMA4/PSMA1	8
BP	GO:0071900	regulation of protein serine/threonine kinase activity	20/317	492/18862	0.000266776	0.0197947	0.0176098	CCNC/THBS1/PPIA/TAB2/HERC5/SORL1/APC/KAT2B/RAPGEF2/INSR/MAP2K6/DKK1/IQGAP1/BMP4/ALS2/CASP3/RGS2/PDCD10/CIT/SASH1	20
BP	GO:0035567	non-canonical Wnt signaling pathway	10/317	153/18862	0.000269126	0.0197947	0.0176098	PSMA3/PSMA6/PSMB1/TNRC6A/PSMA5/PSMC1/RSPO3/PSMA4/DKK1/PSMA1	10
BP	GO:0010951	negative regulation of endopeptidase activity	13/317	245/18862	0.00027286	0.0197947	0.0176098	WFDC2/PI3/THBS1/TRIAP1/ANXA2/SORL1/CRIM1/TFPI2/LAMTOR5/WFDC3/SPINK2/NGF/SLPI	13
BP	GO:0051346	negative regulation of hydrolase activity	19/317	456/18862	0.000278552	0.0197947	0.0176098	WFDC2/PI3/WNK1/THBS1/TRIAP1/ANXA2/SORL1/MARF1/CRIM1/TFPI2/LAMTOR5/WFDC3/SPINK2/KNL1/NGF/IQGAP1/SLPI/RGS2/KDM5A	19
BP	GO:0036294	cellular response to decreased oxygen levels	12/317	214/18862	0.000282554	0.0197947	0.0176098	PSMA3/PSMA6/PSMB1/PSMA5/PSMC1/FAM162A/AQP3/NOTCH1/CBL/PSMA4/PSMA1/OPA1	12
BP	GO:0070482	response to oxygen levels	17/317	385/18862	0.000298778	0.0205437	0.0182761	PSMA3/PSMA6/PSMB1/THBS1/PSMA5/NR4A2/PSMC1/FAM162A/AQP3/NOTCH1/ITPR2/CBL/PSMA4/PSMA1/OPA1/CASP3/FOXO1	17
BP	GO:0019884	antigen processing and presentation of exogenous antigen	11/317	185/18862	0.000305881	0.0206498	0.0183704	PSMA3/CAPZA2/PSMA6/PSMB1/PSMA5/PSMC1/KIF3B/MFSD6/PSMA4/DYNC1H1/PSMA1	11
BP	GO:0019079	viral genome replication	9/317	129/18862	0.00033529	0.0219743	0.0195488	CXCL8/PPIA/TOP2A/NOTCH1/LAMTOR5/HSPA8/EIF2AK2/OASL/SLPI	9
BP	GO:0016126	sterol biosynthetic process	7/317	78/18862	0.000337338	0.0219743	0.0195488	INSIG1/SCD/SQLE/FASN/RAN/CYP51A1/MVD	7
BP	GO:0070498	interleukin-1-mediated signaling pathway	8/317	103/18862	0.000347382	0.0220881	0.01965	PSMA3/PSMA6/PSMB1/PSMA5/PSMC1/TAB2/PSMA4/PSMA1	8
BP	GO:0043488	regulation of mRNA stability	11/317	188/18862	0.000350983	0.0220881	0.01965	PSMA3/METTL14/PSMA6/PSMB1/EXOSC1/PSMA5/PSMC1/NPM1/HSPA8/PSMA4/PSMA1	11
BP	GO:0051656	establishment of organelle localization	18/317	431/18862	0.000390525	0.0240898	0.0214308	SNX4/MYO1G/RAN/NR4A3/MYO5A/BLOC1S2/NPM1/MAP1B/SPICE1/CENPQ/TRAK1/KIF14/KIF3B/CBL/DYNC1H1/OPA1/PDCD10/NMD3	18
BP	GO:0006614	SRP-dependent cotranslational protein targeting to membrane	8/317	105/18862	0.000395766	0.0240898	0.0214308	RPL23A/RPS13/RPL10A/SRP14/RPS4X/RPS12/RPS4Y1/RPS18	8
BP	GO:0010948	negative regulation of cell cycle process	16/317	359/18862	0.000404163	0.0242042	0.0215325	PSMA3/PSMA6/PSMB1/TRIAP1/PSMA5/PSMC1/NPM1/CDC14B/CBX5/APC/KAT2B/PSMA4/PSMA1/BMP4/CBX3/RBL2	16
BP	GO:0036293	response to decreased oxygen levels	16/317	360/18862	0.000416654	0.0245562	0.0218456	PSMA3/PSMA6/PSMB1/THBS1/PSMA5/NR4A2/PSMC1/FAM162A/AQP3/NOTCH1/ITPR2/CBL/PSMA4/PSMA1/OPA1/CASP3	16
BP	GO:0043687	post-translational protein modification	16/317	361/18862	0.000429477	0.0246444	0.0219242	PSMA3/IGFBP3/PSMA6/PSMB1/PSMA5/PSMC1/RAB38/DCAF13/COPS8/PSMA4/UBXN7/PSMA1/BMP4/FBXO11/UBA3/RABGGTB	16
BP	GO:0010466	negative regulation of peptidase activity	13/317	257/18862	0.000431426	0.0246444	0.0219242	WFDC2/PI3/THBS1/TRIAP1/ANXA2/SORL1/CRIM1/TFPI2/LAMTOR5/WFDC3/SPINK2/NGF/SLPI	13
BP	GO:0000086	G2/M transition of mitotic cell cycle	13/317	258/18862	0.0004476	0.0249812	0.0222238	PSMA3/PSMA6/PSMB1/PSMA5/PSMC1/HAUS7/KIF14/PSMA4/DYNC1H1/CETN2/CKAP5/PSMA1/HAUS1	13
BP	GO:0018027	peptidyl-lysine dimethylation	4/317	22/18862	0.000450779	0.0249812	0.0222238	ASH1L/SMYD2/KMT2A/SETD2	4
BP	GO:0048002	antigen processing and presentation of peptide antigen	11/317	194/18862	0.000458095	0.0250133	0.0222523	PSMA3/CAPZA2/PSMA6/PSMB1/PSMA5/PSMC1/KIF3B/MFSD6/PSMA4/DYNC1H1/PSMA1	11
BP	GO:0032984	protein-containing complex disassembly	15/317	328/18862	0.000466543	0.0251054	0.0223343	VTA1/CAPZA2/ZFAND1/MRPL32/MRPL1/MRPL47/MRPS23/HSPA8/MAP1B/APC/INSR/MRPL17/EPG5/CKAP5/MRPL15	15
BP	GO:0031145	anaphase-promoting complex-dependent catabolic process	7/317	83/18862	0.000493645	0.0258156	0.022966	PSMA3/PSMA6/PSMB1/PSMA5/PSMC1/PSMA4/PSMA1	7
BP	GO:0045069	regulation of viral genome replication	7/317	83/18862	0.000493645	0.0258156	0.022966	CXCL8/PPIA/TOP2A/NOTCH1/EIF2AK2/OASL/SLPI	7
BP	GO:0043618	regulation of transcription from RNA polymerase II promoter in response to stress	8/317	109/18862	0.000508995	0.0262486	0.0233512	PSMA3/PSMA6/PSMB1/PSMA5/PSMC1/NOTCH1/PSMA4/PSMA1	8
BP	GO:0006613	cotranslational protein targeting to membrane	8/317	110/18862	0.000541051	0.0271673	0.0241685	RPL23A/RPS13/RPL10A/SRP14/RPS4X/RPS12/RPS4Y1/RPS18	8
BP	GO:0043487	regulation of RNA stability	11/317	198/18862	0.000543733	0.0271673	0.0241685	PSMA3/METTL14/PSMA6/PSMB1/EXOSC1/PSMA5/PSMC1/NPM1/HSPA8/PSMA4/PSMA1	11
BP	GO:0090181	regulation of cholesterol metabolic process	6/317	61/18862	0.00054876	0.0271673	0.0241685	SCD/SQLE/FASN/RAN/CYP51A1/MVD	6
BP	GO:1902750	negative regulation of cell cycle G2/M phase transition	8/317	111/18862	0.000574722	0.0280782	0.0249789	PSMA3/PSMA6/PSMB1/PSMA5/PSMC1/CDC14B/PSMA4/PSMA1	8
BP	GO:0035148	tube formation	9/317	140/18862	0.000610366	0.0291415	0.0259249	ST14/PTCH1/NOTCH1/DLC1/BMP4/PRKACB/OPA1/CASP3/SETD2	9
BP	GO:0033673	negative regulation of kinase activity	13/317	267/18862	0.000617795	0.0291415	0.0259249	PPM1E/WNK1/PPIA/SORL1/NPM1/APC/KAT2B/CBL/GMFB/BMP4/CASP3/RGS2/CIT	13
BP	GO:0051099	positive regulation of binding	10/317	170/18862	0.000620032	0.0291415	0.0259249	EIF3E/ANXA2/RAN/HMBOX1/LAMTOR5/RAPGEF2/TXN/NGF/BMP4/NMD3	10
BP	GO:0019882	antigen processing and presentation	12/317	234/18862	0.000630492	0.0292627	0.0260327	PSMA3/CAPZA2/PSMA6/PSMB1/THBS1/PSMA5/PSMC1/KIF3B/MFSD6/PSMA4/DYNC1H1/PSMA1	12
BP	GO:0001838	embryonic epithelial tube formation	8/317	114/18862	0.000686024	0.031447	0.0279759	ST14/PTCH1/DLC1/BMP4/PRKACB/OPA1/CASP3/SETD2	8
BP	GO:0051893	regulation of focal adhesion assembly	6/317	64/18862	0.000710466	0.0317826	0.0282745	MACF1/THBS1/PEAK1/DLC1/IQGAP1/PHLDB2	6
BP	GO:0090109	regulation of cell-substrate junction assembly	6/317	64/18862	0.000710466	0.0317826	0.0282745	MACF1/THBS1/PEAK1/DLC1/IQGAP1/PHLDB2	6
BP	GO:0043620	regulation of DNA-templated transcription in response to stress	8/317	115/18862	0.000726762	0.0321246	0.0285787	PSMA3/PSMA6/PSMB1/PSMA5/PSMC1/NOTCH1/PSMA4/PSMA1	8
BP	GO:0001738	morphogenesis of a polarized epithelium	9/317	144/18862	0.000747562	0.0326159	0.0290158	PSMA3/PSMA6/PSMB1/PSMA5/PSMC1/RSPO3/PSMA4/DKK1/PSMA1	9
BP	GO:0071456	cellular response to hypoxia	11/317	206/18862	0.000755446	0.0326159	0.0290158	PSMA3/PSMA6/PSMB1/PSMA5/PSMC1/FAM162A/AQP3/NOTCH1/PSMA4/PSMA1/OPA1	11
BP	GO:0021915	neural tube development	9/317	145/18862	0.00078552	0.0335246	0.0298241	ST14/PTCH1/NOTCH1/DLC1/BMP4/PRKACB/OPA1/CASP3/SETD2	9
BP	GO:2000027	regulation of animal organ morphogenesis	10/317	176/18862	0.000810804	0.0342104	0.0304343	PSMA3/PSMA6/PSMB1/PSMA5/PSMC1/RSPO3/PSMA4/DKK1/PSMA1/BMP4	10
BP	GO:0001666	response to hypoxia	15/317	348/18862	0.00085627	0.0353409	0.0314399	PSMA3/PSMA6/PSMB1/THBS1/PSMA5/NR4A2/PSMC1/FAM162A/AQP3/NOTCH1/ITPR2/PSMA4/PSMA1/OPA1/CASP3	15
BP	GO:0050810	regulation of steroid biosynthetic process	7/317	91/18862	0.000858688	0.0353409	0.0314399	INSIG1/SCD/SQLE/FASN/RAN/CYP51A1/MVD	7
BP	GO:0090263	positive regulation of canonical Wnt signaling pathway	9/317	147/18862	0.000866151	0.0353409	0.0314399	PSMA3/PSMA6/PSMB1/WNK1/PSMA5/PSMC1/RSPO3/PSMA4/PSMA1	9
BP	GO:0002218	activation of innate immune response	9/317	148/18862	0.000908919	0.0365112	0.0324811	PSMA3/PSMA6/PSMB1/PSMA5/PSMC1/TAB2/PSMA4/PSMA1/PRKACB	9
BP	GO:0090090	negative regulation of canonical Wnt signaling pathway	10/317	179/18862	0.000922911	0.0365112	0.0324811	PSMA3/PSMA6/PSMB1/PSMA5/PSMC1/NOTCH1/APC/PSMA4/DKK1/PSMA1	10
BP	GO:0090557	establishment of endothelial intestinal barrier	3/317	12/18862	0.000924334	0.0365112	0.0324811	FASN/RAPGEF2/TJP1	3
BP	GO:0030178	negative regulation of Wnt signaling pathway	11/317	212/18862	0.000955744	0.0368617	0.0327929	PSMA3/PSMA6/PSMB1/PSMA5/PSMC1/NOTCH1/APC/PSMA4/DKK1/RNF43/PSMA1	11
BP	GO:0045047	protein targeting to ER	8/317	120/18862	0.000960673	0.0368617	0.0327929	RPL23A/RPS13/RPL10A/SRP14/RPS4X/RPS12/RPS4Y1/RPS18	8
BP	GO:0071347	cellular response to interleukin-1	10/317	180/18862	0.00096299	0.0368617	0.0327929	PSMA3/CXCL8/PSMA6/PSMB1/PSMA5/PSMC1/TAB2/PSMA4/PSMA1/AKAP12	10
BP	GO:0008088	axo-dendritic transport	6/317	69/18862	0.00105919	0.0397248	0.03534	BLOC1S2/HSPA8/TRAK1/KIF3B/DYNC1H1/OPA1	6
BP	GO:0150116	regulation of cell-substrate junction organization	6/317	69/18862	0.00105919	0.0397248	0.03534	MACF1/THBS1/PEAK1/DLC1/IQGAP1/PHLDB2	6
BP	GO:0022613	ribonucleoprotein complex biogenesis	18/317	473/18862	0.00114233	0.0424146	0.0377328	EIF3E/RPL23A/POP4/EXOSC1/RPL10A/MRPL1/RAN/CHD7/NOL11/NPM1/GTF3A/DCAF13/KAT2B/NGDN/RPP40/PWP1/NMD3/NIFK	18
BP	GO:0010565	regulation of cellular ketone metabolic process	10/317	185/18862	0.00118539	0.0428341	0.038106	INSIG1/PSMA3/PSMA6/PSMB1/PSMA5/PSMC1/NR4A3/NCOR1/PSMA4/PSMA1	10
BP	GO:0038061	NIK/NF-kappaB signaling	10/317	185/18862	0.00118539	0.0428341	0.038106	PSMA3/PSMA6/PSMB1/PSMA5/PSMC1/COPS8/EIF2AK2/PSMA4/PSMA1/SASH1	10
BP	GO:0072599	establishment of protein localization to endoplasmic reticulum	8/317	124/18862	0.00118823	0.0428341	0.038106	RPL23A/RPS13/RPL10A/SRP14/RPS4X/RPS12/RPS4Y1/RPS18	8
BP	GO:0072175	epithelial tube formation	8/317	125/18862	0.00125135	0.0443956	0.0394952	ST14/PTCH1/DLC1/BMP4/PRKACB/OPA1/CASP3/SETD2	8
BP	GO:0071375	cellular response to peptide hormone stimulus	14/317	325/18862	0.00127023	0.0443956	0.0394952	INSIG1/ZNF106/NR4A2/NR4A3/MYO5A/SORL1/MAP1B/APC/KAT2B/INSR/PRKACB/OPA1/PNPLA3/FOXO1	14
BP	GO:0042180	cellular ketone metabolic process	12/317	254/18862	0.00128353	0.0443956	0.0394952	INSIG1/PSMA3/PSMA6/PSMB1/PSMA5/PSMC1/NR4A3/NCOR1/AKR1C2/PSMA4/KYNU/PSMA1	12
BP	GO:1901987	regulation of cell cycle phase transition	18/317	478/18862	0.00128473	0.0443956	0.0394952	PSMA3/PSMA6/PSMB1/TRIAP1/PSMA5/PSMC1/NPM1/HAUS7/CDC14B/APC/KIF14/PSMA4/DYNC1H1/CETN2/CKAP5/PSMA1/HAUS1/RBL2	18
BP	GO:1901990	regulation of mitotic cell cycle phase transition	17/317	439/18862	0.00129134	0.0443956	0.0394952	PSMA3/PSMA6/PSMB1/TRIAP1/PSMA5/PSMC1/HAUS7/CDC14B/APC/KIF14/PSMA4/DYNC1H1/CETN2/CKAP5/PSMA1/HAUS1/RBL2	17
BP	GO:0042273	ribosomal large subunit biogenesis	6/317	72/18862	0.00132376	0.0446829	0.0397508	RPL23A/RPL10A/MRPL1/NPM1/GTF3A/NIFK	6
BP	GO:0099518	vesicle cytoskeletal trafficking	6/317	72/18862	0.00132376	0.0446829	0.0397508	MYO1G/MYO5A/BLOC1S2/TRAK1/KIF3B/DYNC1H1	6
BP	GO:0043624	cellular protein complex disassembly	11/317	221/18862	0.00133702	0.0447239	0.0397873	CAPZA2/MRPL32/MRPL1/MRPL47/MRPS23/HSPA8/MAP1B/APC/MRPL17/CKAP5/MRPL15	11
BP	GO:0032147	activation of protein kinase activity	14/317	328/18862	0.00138506	0.0459171	0.0408488	WNK1/THBS1/PPIA/TAB2/COPS8/KIF14/INSR/MAP2K6/EIF2AK2/PPP2R3C/TXN/NGF/BMP4/PRKACB	14
BP	GO:0044106	cellular amine metabolic process	9/317	158/18862	0.00143857	0.0468546	0.0416828	PSMA3/PSMA6/PSMB1/PSMA5/NR4A2/PSMC1/PSMA4/KYNU/PSMA1	9
BP	GO:0051494	negative regulation of cytoskeleton organization	9/317	158/18862	0.00143857	0.0468546	0.0416828	CAPZA2/NPM1/MAP1B/APC/KAT2B/DLC1/GMFB/TJP1/PHLDB2	9
BP	GO:0000054	ribosomal subunit export from nucleus	3/317	14/18862	0.00149169	0.0472908	0.0420709	RAN/NPM1/NMD3	3
BP	GO:0033750	ribosome localization	3/317	14/18862	0.00149169	0.0472908	0.0420709	RAN/NPM1/NMD3	3
BP	GO:0010972	negative regulation of G2/M transition of mitotic cell cycle	7/317	100/18862	0.0014943	0.0472908	0.0420709	PSMA3/PSMA6/PSMB1/PSMA5/PSMC1/PSMA4/PSMA1	7
BP	GO:0051092	positive regulation of NF-kappaB transcription factor activity	9/317	159/18862	0.00150291	0.0472908	0.0420709	PSMA6/PPIA/S100A9/TAB2/NPM1/LAMTOR5/LRRFIP1/TRIM34/EIF2AK2	9
BP	GO:0007098	centrosome cycle	8/317	129/18862	0.001531	0.0477697	0.0424969	NPM1/HAUS7/SPICE1/KAT2B/KIF3B/CETN2/CKAP5/HAUS1	8
BP	GO:0051348	negative regulation of transferase activity	13/317	296/18862	0.00157962	0.0488761	0.0434811	PPM1E/WNK1/PPIA/SORL1/NPM1/APC/KAT2B/CBL/GMFB/BMP4/CASP3/RGS2/CIT	13
BP	GO:0006413	translational initiation	10/317	193/18862	0.00162714	0.0491338	0.0437104	EIF3E/RPL23A/RPS13/RPL10A/NPM1/RPS4X/RPS12/RPS4Y1/RPS18/EIF2AK2	10
BP	GO:1902930	regulation of alcohol biosynthetic process	6/317	75/18862	0.00163605	0.0491338	0.0437104	SCD/SQLE/FASN/RAN/CYP51A1/MVD	6
BP	GO:1902904	negative regulation of supramolecular fiber organization	9/317	161/18862	0.00163853	0.0491338	0.0437104	CAPZA2/VBP1/HSPA8/MAP1B/APC/DLC1/GMFB/TJP1/PHLDB2	9
BP	GO:1903311	regulation of mRNA metabolic process	14/317	334/18862	0.00164088	0.0491338	0.0437104	PSMA3/METTL14/PSMA6/PSMB1/TNRC6A/EXOSC1/PSMA5/PSMC1/NPM1/HSPA8/SRSF3/PSMA4/PSMA1/RBM3	14
BP	GO:0006364	rRNA processing	11/317	228/18862	0.00171317	0.0508881	0.0452711	POP4/EXOSC1/RPL10A/MRPL1/CHD7/NOL11/DCAF13/KAT2B/NGDN/RPP40/NIFK	11
BP	GO:0016311	dephosphorylation	18/317	491/18862	0.00172744	0.0509046	0.0452858	IGFBP3/PTPN14/ARMT1/PPM1E/WNK1/PPIA/PTP4A1/HDDC2/PFKFB2/PPA2/MARF1/CDC14B/KNL1/IMPA1/PTPN13/DLC1/EIF2AK2/PPP2R3C	18
BP	GO:0000209	protein polyubiquitination	14/317	337/18862	0.00178287	0.0517442	0.0460326	PSMA3/PSMA6/PSMB1/PPIA/PSMA5/PSMC1/HERC5/TRIM34/CBL/PSMA4/PSMA1/FBXO11/UBE2W/SASH1	14
BP	GO:0009308	amine metabolic process	9/317	163/18862	0.0017838	0.0517442	0.0460326	PSMA3/PSMA6/PSMB1/PSMA5/NR4A2/PSMC1/PSMA4/KYNU/PSMA1	9
BP	GO:0010452	histone H3-K36 methylation	3/317	15/18862	0.00184153	0.0521955	0.0464341	ASH1L/SMYD2/SETD2	3
BP	GO:0032486	Rap protein signal transduction	3/317	15/18862	0.00184153	0.0521955	0.0464341	KIF14/RAPGEF2/CBL	3
BP	GO:0071428	rRNA-containing ribonucleoprotein complex export from nucleus	3/317	15/18862	0.00184153	0.0521955	0.0464341	RAN/NPM1/NMD3	3
BP	GO:0006403	RNA localization	11/317	234/18862	0.00210066	0.058747	0.0522625	SARNP/RAN/NPM1/NUP35/SRSF3/CETN2/CCT6A/CCT8/CKAP5/NMD3/SETD2	11
BP	GO:0042119	neutrophil activation	18/317	500/18862	0.00210432	0.058747	0.0522625	GLIPR1/CXCL8/PSMB1/PPIA/PSMA5/S100A9/ANXA2/SRP14/DNAJC13/HSPA8/UBR4/PNP/DYNC1H1/ANO6/IQGAP1/CCT8/SLPI/CDK13	18
BP	GO:0007050	cell cycle arrest	11/317	235/18862	0.00217167	0.0595396	0.0529676	CXCL8/THBS1/TRIAP1/CDC14B/NOTCH1/LAMTOR5/APC/KAT2B/MAP2K6/CGRRF1/RBL2	11
BP	GO:0031668	cellular response to extracellular stimulus	11/317	235/18862	0.00217167	0.0595396	0.0529676	SIK1/TNRC6A/NR4A2/AQP3/HSPA8/CYP24A1/EIF2AK2/CBL/FOXO3/SIK1B/FOXO1	11
BP	GO:0009303	rRNA transcription	4/317	33/18862	0.00218082	0.0595396	0.0529676	NOL11/GTF3A/PWP1/NIFK	4
BP	GO:0072044	collecting duct development	3/317	16/18862	0.00223847	0.0602279	0.05358	PTCH1/NOTCH1/BMP4	3
BP	GO:1901201	regulation of extracellular matrix assembly	3/317	16/18862	0.00223847	0.0602279	0.05358	ANTXR1/NOTCH1/PHLDB2	3
BP	GO:0045861	negative regulation of proteolysis	14/317	346/18862	0.00227144	0.0605327	0.0538511	WFDC2/PI3/THBS1/TRIAP1/ANXA2/SORL1/CRIM1/TFPI2/LAMTOR5/WFDC3/SPINK2/NGF/PDCL3/SLPI	14
BP	GO:0038095	Fc-epsilon receptor signaling pathway	9/317	169/18862	0.00228241	0.0605327	0.0538511	PSMA3/PSMA6/PSMB1/PSMA5/PSMC1/TAB2/NR4A3/PSMA4/PSMA1	9
BP	GO:0019058	viral life cycle	14/317	348/18862	0.00239382	0.0626628	0.055746	VTA1/NPC1/CXCL8/PPIA/TOP2A/RAN/NOTCH1/LAMTOR5/HSPA8/NUP35/TRIM34/EIF2AK2/OASL/SLPI	14
BP	GO:0016072	rRNA metabolic process	11/317	238/18862	0.00239647	0.0626628	0.055746	POP4/EXOSC1/RPL10A/MRPL1/CHD7/NOL11/DCAF13/KAT2B/NGDN/RPP40/NIFK	11
BP	GO:0072384	organelle transport along microtubule	6/317	81/18862	0.00242522	0.0628965	0.055954	BLOC1S2/MAP1B/TRAK1/KIF3B/DYNC1H1/OPA1	6
BP	GO:0035137	hindlimb morphogenesis	4/317	34/18862	0.00243929	0.0628965	0.055954	PTCH1/CHD7/NOTCH1/BMP4	4
BP	GO:0016331	morphogenesis of embryonic epithelium	8/317	140/18862	0.00256087	0.0651269	0.0579382	ST14/PTCH1/DLC1/BMP4/PRKACB/OPA1/CASP3/SETD2	8
BP	GO:0031023	microtubule organizing center organization	8/317	140/18862	0.00256087	0.0651269	0.0579382	NPM1/HAUS7/SPICE1/KAT2B/KIF3B/CETN2/CKAP5/HAUS1	8
BP	GO:0070555	response to interleukin-1	10/317	206/18862	0.0026222	0.0662328	0.058922	PSMA3/CXCL8/PSMA6/PSMB1/PSMA5/PSMC1/TAB2/PSMA4/PSMA1/AKAP12	10
BP	GO:1901653	cellular response to peptide	15/317	391/18862	0.00267468	0.0671019	0.0596951	INSIG1/ZNF106/NR4A2/NR4A3/MYO5A/SORL1/MAP1B/CASP4/APC/KAT2B/INSR/PRKACB/OPA1/PNPLA3/FOXO1	15
BP	GO:0033363	secretory granule organization	4/317	35/18862	0.00271807	0.0677328	0.0602564	BLOC1S2/RAB38/SPINK2/KNL1	4
BP	GO:0033209	tumor necrosis factor-mediated signaling pathway	9/317	174/18862	0.00277754	0.0687439	0.0611559	PSMA3/PSMA6/PSMB1/PSMA5/PSMC1/CASP4/PSMA4/FOXO3/PSMA1	9
BP	GO:0019730	antimicrobial humoral response	8/317	142/18862	0.00279567	0.0687439	0.0611559	CXCL8/WFDC2/PI3/CXCL3/S100A9/WFDC3/PPP2R3C/SLPI	8
BP	GO:0031669	cellular response to nutrient levels	10/317	210/18862	0.003011	0.0731417	0.0650683	SIK1/TNRC6A/AQP3/HSPA8/CYP24A1/EIF2AK2/CBL/FOXO3/SIK1B/FOXO1	10
BP	GO:0051098	regulation of binding	14/317	357/18862	0.00301392	0.0731417	0.0650683	EIF3E/ANXA2/IFIT2/RAN/SORL1/HMBOX1/LAMTOR5/RAPGEF2/DKK1/TXN/NGF/BMP4/SLPI/NMD3	14
BP	GO:0009991	response to extracellular stimulus	17/317	477/18862	0.00307095	0.0735825	0.0654604	SIK1/DAD1/TNRC6A/NR4A2/AQP3/SORL1/HSPA8/MAP1B/CYP24A1/EIF2AK2/CBL/FOXO3/KYNU/HAT1/SIK1B/OPA1/FOXO1	17
BP	GO:0048041	focal adhesion assembly	6/317	85/18862	0.00309121	0.0735825	0.0654604	MACF1/THBS1/PEAK1/DLC1/IQGAP1/PHLDB2	6
BP	GO:0098930	axonal transport	5/317	59/18862	0.00309746	0.0735825	0.0654604	BLOC1S2/TRAK1/KIF3B/DYNC1H1/OPA1	5
BP	GO:0034612	response to tumor necrosis factor	13/317	320/18862	0.00311135	0.0735825	0.0654604	PSMA3/CXCL8/PSMA6/PSMB1/THBS1/PSMA5/PSMC1/CASP4/PSMA4/FOXO3/PSMA1/CASP3/AKAP12	13
BP	GO:0051895	negative regulation of focal adhesion assembly	3/317	18/18862	0.00318171	0.0742999	0.0660987	THBS1/DLC1/PHLDB2	3
BP	GO:0150118	negative regulation of cell-substrate junction organization	3/317	18/18862	0.00318171	0.0742999	0.0660987	THBS1/DLC1/PHLDB2	3
BP	GO:0006919	activation of cysteine-type endopeptidase activity involved in apoptotic process	6/317	87/18862	0.00347128	0.0805555	0.0716637	S100A9/FAM162A/DIABLO/DLC1/CASP8AP2/NGF	6
BP	GO:0060828	regulation of canonical Wnt signaling pathway	12/317	287/18862	0.00352109	0.0812037	0.0722404	PSMA3/PSMA6/PSMB1/WNK1/PSMA5/PSMC1/NOTCH1/APC/RSPO3/PSMA4/DKK1/PSMA1	12
BP	GO:1903900	regulation of viral life cycle	8/317	148/18862	0.003602	0.082557	0.0734443	CXCL8/PPIA/TOP2A/NOTCH1/TRIM34/EIF2AK2/OASL/SLPI	8
BP	GO:0043312	neutrophil degranulation	17/317	485/18862	0.00363153	0.0826727	0.0735473	GLIPR1/PSMB1/PPIA/PSMA5/S100A9/ANXA2/SRP14/DNAJC13/HSPA8/UBR4/PNP/DYNC1H1/ANO6/IQGAP1/CCT8/SLPI/CDK13	17
BP	GO:0030111	regulation of Wnt signaling pathway	14/317	365/18862	0.00367046	0.0826727	0.0735473	PSMA3/PSMA6/MACF1/PSMB1/WNK1/PSMA5/PSMC1/NOTCH1/APC/RSPO3/PSMA4/DKK1/RNF43/PSMA1	14
BP	GO:0070125	mitochondrial translational elongation	6/317	88/18862	0.00367385	0.0826727	0.0735473	MRPL32/MRPL1/MRPL47/MRPS23/MRPL17/MRPL15	6
BP	GO:0008203	cholesterol metabolic process	8/317	149/18862	0.00375228	0.0839289	0.0746648	INSIG1/SCD/NPC1/SQLE/FASN/RAN/CYP51A1/MVD	8
BP	GO:0015931	nucleobase-containing compound transport	11/317	253/18862	0.00382024	0.0848543	0.075488	SARNP/RAN/SLC35A1/NPM1/NUP35/SRSF3/CETN2/EPG5/CKAP5/NMD3/SETD2	11
BP	GO:0002283	neutrophil activation involved in immune response	17/317	488/18862	0.00386245	0.0848543	0.075488	GLIPR1/PSMB1/PPIA/PSMA5/S100A9/ANXA2/SRP14/DNAJC13/HSPA8/UBR4/PNP/DYNC1H1/ANO6/IQGAP1/CCT8/SLPI/CDK13	17
BP	GO:0006611	protein export from nucleus	9/317	183/18862	0.00387984	0.0848543	0.075488	SARNP/PTPN14/RAN/NPM1/NUP35/SRSF3/TXN/NMD3/SETD2	9
BP	GO:0070126	mitochondrial translational termination	6/317	89/18862	0.00388506	0.0848543	0.075488	MRPL32/MRPL1/MRPL47/MRPS23/MRPL17/MRPL15	6
BP	GO:0032465	regulation of cytokinesis	6/317	90/18862	0.00410514	0.0891367	0.0792977	CDC14B/KIF14/KIF3B/CETN2/CIT/SETD2	6
BP	GO:0031667	response to nutrient levels	16/317	451/18862	0.00420279	0.0907266	0.0807122	SIK1/DAD1/TNRC6A/AQP3/SORL1/HSPA8/MAP1B/CYP24A1/EIF2AK2/CBL/FOXO3/KYNU/HAT1/SIK1B/OPA1/FOXO1	16
BP	GO:0021904	dorsal/ventral neural tube patterning	3/317	20/18862	0.00433611	0.0928141	0.0825692	PTCH1/BMP4/PRKACB	3
BP	GO:0060070	canonical Wnt signaling pathway	13/317	333/18862	0.00434949	0.0928141	0.0825692	PSMA3/PSMA6/PSMB1/WNK1/PSMA5/NR4A2/PSMC1/NOTCH1/APC/RSPO3/PSMA4/DKK1/PSMA1	13
BP	GO:0002833	positive regulation of response to biotic stimulus	11/317	258/18862	0.00442225	0.0937283	0.0833825	PSMA3/PSMA6/PSMB1/PSMA5/PSMC1/TAB2/PSMA4/CADM1/PSMA1/PRKACB/SASH1	11
BP	GO:0032467	positive regulation of cytokinesis	4/317	40/18862	0.00444282	0.0937283	0.0833825	CDC14B/KIF14/KIF3B/CIT	4
BP	GO:0071356	cellular response to tumor necrosis factor	12/317	296/18862	0.00449911	0.0943796	0.0839619	PSMA3/CXCL8/PSMA6/PSMB1/THBS1/PSMA5/PSMC1/CASP4/PSMA4/FOXO3/PSMA1/AKAP12	12
BP	GO:0019218	regulation of steroid metabolic process	7/317	122/18862	0.00457944	0.0954528	0.0849167	INSIG1/SCD/SQLE/FASN/RAN/CYP51A1/MVD	7
BP	GO:0045089	positive regulation of innate immune response	10/317	223/18862	0.00460168	0.0954528	0.0849167	PSMA3/PSMA6/PSMB1/PSMA5/PSMC1/TAB2/PSMA4/CADM1/PSMA1/PRKACB	10
BP	GO:0010257	NADH dehydrogenase complex assembly	5/317	65/18862	0.00471063	0.0966329	0.0859665	NDUFAB1/NDUFAF5/NDUFB6/NDUFA5/TMEM126A	5
BP	GO:0032981	mitochondrial respiratory chain complex I assembly	5/317	65/18862	0.00471063	0.0966329	0.0859665	NDUFAB1/NDUFAF5/NDUFB6/NDUFA5/TMEM126A	5
BP	GO:0002446	neutrophil mediated immunity	17/317	499/18862	0.00481529	0.0976795	0.0868976	GLIPR1/PSMB1/PPIA/PSMA5/S100A9/ANXA2/SRP14/DNAJC13/HSPA8/UBR4/PNP/DYNC1H1/ANO6/IQGAP1/CCT8/SLPI/CDK13	17
BP	GO:0051153	regulation of striated muscle cell differentiation	6/317	93/18862	0.00482076	0.0976795	0.0868976	SIK1/NOTCH1/DKK1/MORF4L2/BMP4/RGS2	6
BP	GO:0007099	centriole replication	4/317	41/18862	0.00485904	0.0976795	0.0868976	NPM1/SPICE1/KAT2B/CETN2	4
BP	GO:0046165	alcohol biosynthetic process	8/317	156/18862	0.00494442	0.0976795	0.0868976	INSIG1/SCD/SQLE/FASN/RAN/CYP51A1/IMPA1/MVD	8
BP	GO:0002320	lymphoid progenitor cell differentiation	3/317	21/18862	0.0049965	0.0976795	0.0868976	NOTCH1/SOS2/BMP4	3
BP	GO:0046599	regulation of centriole replication	3/317	21/18862	0.0049965	0.0976795	0.0868976	NPM1/SPICE1/KAT2B	3
BP	GO:0048745	smooth muscle tissue development	3/317	21/18862	0.0049965	0.0976795	0.0868976	PTCH1/MYLK/BMP4	3
BP	GO:2000047	regulation of cell-cell adhesion mediated by cadherin	3/317	21/18862	0.0049965	0.0976795	0.0868976	EPCAM/NOTCH1/TJP1	3
BP	GO:0070646	protein modification by small protein removal	12/317	300/18862	0.00499841	0.0976795	0.0868976	PSMA3/PSMA6/PSMB1/PSMA5/ASXL2/PSMC1/COPS8/APC/KAT2B/PSMA4/PSMA1/DDX58	12
BP	GO:0032869	cellular response to insulin stimulus	10/317	226/18862	0.00504889	0.0981494	0.0873156	INSIG1/ZNF106/MYO5A/SORL1/APC/KAT2B/INSR/OPA1/PNPLA3/FOXO1	10
BP	GO:0001952	regulation of cell-matrix adhesion	7/317	125/18862	0.00522565	0.101057	0.0899019	MACF1/THBS1/PEAK1/DLC1/UTRN/IQGAP1/PHLDB2	7
BP	GO:1902652	secondary alcohol metabolic process	8/317	158/18862	0.00533318	0.102602	0.0912764	INSIG1/SCD/NPC1/SQLE/FASN/RAN/CYP51A1/MVD	8
BP	GO:0071496	cellular response to external stimulus	12/317	303/18862	0.00540116	0.103191	0.0918011	SIK1/TNRC6A/NR4A2/AQP3/HSPA8/CYP24A1/EIF2AK2/CBL/FOXO3/CASP8AP2/SIK1B/FOXO1	12
BP	GO:0070997	neuron death	13/317	342/18862	0.00541943	0.103191	0.0918011	NR4A2/PSMC1/FAM162A/NR4A3/SORL1/DIABLO/KIF14/CBL/DKK1/FOXO3/NGF/CASP3/CIT	13
BP	GO:0034643	establishment of mitochondrion localization, microtubule-mediated	3/317	22/18862	0.00571425	0.107701	0.0958125	MAP1B/TRAK1/OPA1	3
BP	GO:0047497	mitochondrion transport along microtubule	3/317	22/18862	0.00571425	0.107701	0.0958125	MAP1B/TRAK1/OPA1	3
BP	GO:0030705	cytoskeleton-dependent intracellular transport	9/317	195/18862	0.00585149	0.109184	0.0971325	MYO1G/MYO5A/BLOC1S2/HSPA8/MAP1B/TRAK1/KIF3B/DYNC1H1/OPA1	9
BP	GO:1901988	negative regulation of cell cycle phase transition	11/317	268/18862	0.00585178	0.109184	0.0971325	PSMA3/PSMA6/PSMB1/TRIAP1/PSMA5/PSMC1/CDC14B/APC/PSMA4/PSMA1/RBL2	11
BP	GO:0043502	regulation of muscle adaptation	6/317	97/18862	0.00591242	0.109764	0.0976483	NR4A3/NOTCH1/UTRN/FOXO3/RGS2/FOXO1	6
BP	GO:0010639	negative regulation of organelle organization	13/317	346/18862	0.00595811	0.109881	0.0977523	CAPZA2/TRIAP1/TOP2A/NPM1/MAP1B/APC/KAT2B/DLC1/GMFB/BMP4/TJP1/OPA1/PHLDB2	13
BP	GO:0043405	regulation of MAP kinase activity	12/317	307/18862	0.0059779	0.109881	0.0977523	THBS1/PPIA/TAB2/SORL1/INSR/MAP2K6/DKK1/IQGAP1/BMP4/RGS2/PDCD10/SASH1	12
BP	GO:0043393	regulation of protein binding	9/317	196/18862	0.00604533	0.110573	0.0983679	ANXA2/IFIT2/RAN/SORL1/RAPGEF2/DKK1/BMP4/SLPI/NMD3	9
BP	GO:0034250	positive regulation of cellular amide metabolic process	8/317	163/18862	0.00640727	0.115726	0.102952	EIF3E/METTL14/THBS1/NPM1/RPS4X/CNBP/CASP3/RBM3	8
BP	GO:0050657	nucleic acid transport	9/317	198/18862	0.00644785	0.115726	0.102952	SARNP/RAN/NPM1/NUP35/SRSF3/CETN2/CKAP5/NMD3/SETD2	9
BP	GO:0050658	RNA transport	9/317	198/18862	0.00644785	0.115726	0.102952	SARNP/RAN/NPM1/NUP35/SRSF3/CETN2/CKAP5/NMD3/SETD2	9
BP	GO:0071426	ribonucleoprotein complex export from nucleus	7/317	130/18862	0.00645172	0.115726	0.102952	SARNP/RAN/NPM1/NUP35/SRSF3/NMD3/SETD2	7
BP	GO:0032386	regulation of intracellular transport	13/317	350/18862	0.00653873	0.116723	0.103839	INSIG1/PTPN14/ZFAND1/ANXA2/RAN/SORL1/DNAJC13/MAP1B/DYNC1H1/TXN/BMP4/PDCD10/SETD2	13
BP	GO:0071166	ribonucleoprotein complex localization	7/317	131/18862	0.00672063	0.119387	0.106209	SARNP/RAN/NPM1/NUP35/SRSF3/NMD3/SETD2	7
BP	GO:0085029	extracellular matrix assembly	4/317	45/18862	0.00678446	0.119387	0.106209	ANTXR1/THSD4/NOTCH1/PHLDB2	4
BP	GO:0098534	centriole assembly	4/317	45/18862	0.00678446	0.119387	0.106209	NPM1/SPICE1/KAT2B/CETN2	4
BP	GO:0007044	cell-substrate junction assembly	6/317	100/18862	0.00684202	0.119832	0.106605	MACF1/THBS1/PEAK1/DLC1/IQGAP1/PHLDB2	6
BP	GO:0016125	sterol metabolic process	8/317	165/18862	0.00688	0.119932	0.106694	INSIG1/SCD/NPC1/SQLE/FASN/RAN/CYP51A1/MVD	8
BP	GO:0043434	response to peptide hormone	15/317	435/18862	0.00706955	0.121874	0.108421	INSIG1/ZNF106/NR4A2/NR4A3/MYO5A/SORL1/MAP1B/APC/KAT2B/INSR/IQGAP1/PRKACB/OPA1/PNPLA3/FOXO1	15
BP	GO:0051168	nuclear export	9/317	201/18862	0.00708989	0.121874	0.108421	SARNP/PTPN14/RAN/NPM1/NUP35/SRSF3/TXN/NMD3/SETD2	9
BP	GO:0051236	establishment of RNA localization	9/317	201/18862	0.00708989	0.121874	0.108421	SARNP/RAN/NPM1/NUP35/SRSF3/CETN2/CKAP5/NMD3/SETD2	9
BP	GO:0051298	centrosome duplication	5/317	72/18862	0.00725797	0.123221	0.109619	NPM1/SPICE1/KAT2B/CETN2/CKAP5	5
BP	GO:0045727	positive regulation of translation	7/317	133/18862	0.00728332	0.123221	0.109619	EIF3E/METTL14/THBS1/NPM1/RPS4X/CNBP/RBM3	7
BP	GO:0060669	embryonic placenta morphogenesis	3/317	24/18862	0.00732674	0.123221	0.109619	ST14/RSPO3/SETD2	3
BP	GO:0035329	hippo signaling	4/317	46/18862	0.00733416	0.123221	0.109619	TEAD1/TJP1/CASP3/CIT	4
BP	GO:0047496	vesicle transport along microtubule	4/317	46/18862	0.00733416	0.123221	0.109619	BLOC1S2/TRAK1/KIF3B/DYNC1H1	4
BP	GO:0038093	Fc receptor signaling pathway	10/317	239/18862	0.00739441	0.123673	0.110022	PSMA3/PSMA6/PSMB1/PSMA5/PSMC1/TAB2/MYO1G/NR4A3/PSMA4/PSMA1	10
BP	GO:0046890	regulation of lipid biosynthetic process	9/317	203/18862	0.00754438	0.125602	0.111738	INSIG1/SIK1/SCD/SQLE/FASN/RAN/RAB38/CYP51A1/MVD	9
BP	GO:0006414	translational elongation	7/317	134/18862	0.0075774	0.125602	0.111738	SELENOT/MRPL32/MRPL1/MRPL47/MRPS23/MRPL17/MRPL15	7
BP	GO:0050852	T cell receptor signaling pathway	9/317	204/18862	0.0077798	0.128384	0.114213	PSMA3/PSMA6/PSMB1/WNK1/PSMA5/PSMC1/TAB2/PSMA4/PSMA1	9
BP	GO:0051056	regulation of small GTPase mediated signal transduction	12/317	319/18862	0.00800572	0.131195	0.116713	ARHGEF12/NOTCH1/SOS2/KIF14/ARHGAP31/DLC1/CBL/TRIO/ARFGEF2/NGF/ALS2/SRGAP1	12
BP	GO:0043281	regulation of cysteine-type endopeptidase activity involved in apoptotic process	9/317	205/18862	0.00802079	0.131195	0.116713	THBS1/TRIAP1/S100A9/FAM162A/DIABLO/LAMTOR5/DLC1/CASP8AP2/NGF	9
BP	GO:0006479	protein methylation	8/317	170/18862	0.00817711	0.132583	0.117949	ARMT1/ASH1L/SMYD2/KMT2A/FBXO11/EEF1AKMT1/PWP1/SETD2	8
BP	GO:0008213	protein alkylation	8/317	170/18862	0.00817711	0.132583	0.117949	ARMT1/ASH1L/SMYD2/KMT2A/FBXO11/EEF1AKMT1/PWP1/SETD2	8
BP	GO:0051654	establishment of mitochondrion localization	3/317	25/18862	0.00822367	0.132759	0.118105	MAP1B/TRAK1/OPA1	3
BP	GO:0031349	positive regulation of defense response	13/317	361/18862	0.00837002	0.13371	0.118951	PSMA3/SNX4/PSMA6/PSMB1/PSMA5/S100A9/PSMC1/TAB2/IL1RL1/PSMA4/CADM1/PSMA1/PRKACB	13
BP	GO:0019216	regulation of lipid metabolic process	14/317	402/18862	0.00838761	0.13371	0.118951	INSIG1/SIK1/SCD/GLIPR1/SQLE/FASN/RAN/NR4A3/SORL1/NCOR1/RAB38/CYP51A1/HELZ2/MVD	14
BP	GO:0045930	negative regulation of mitotic cell cycle	12/317	321/18862	0.00839064	0.13371	0.118951	PSMA3/PSMA6/PSMB1/TRIAP1/PSMA5/PSMC1/CDC14B/APC/PSMA4/PSMA1/BMP4/RBL2	12
BP	GO:0051302	regulation of cell division	8/317	171/18862	0.00845715	0.134194	0.119382	PTCH1/CDC14B/KIF14/KIF3B/CETN2/RBL2/CIT/SETD2	8
BP	GO:0042274	ribosomal small subunit biogenesis	5/317	75/18862	0.0085976	0.13555	0.120588	NOL11/NPM1/DCAF13/NGDN/RPP40	5
BP	GO:0006415	translational termination	6/317	105/18862	0.00862001	0.13555	0.120588	MRPL32/MRPL1/MRPL47/MRPS23/MRPL17/MRPL15	6
BP	GO:0016579	protein deubiquitination	11/317	283/18862	0.00865211	0.13555	0.120588	PSMA3/PSMA6/PSMB1/PSMA5/ASXL2/PSMC1/APC/KAT2B/PSMA4/PSMA1/DDX58	11
BP	GO:0150115	cell-substrate junction organization	6/317	106/18862	0.00901186	0.140593	0.125074	MACF1/THBS1/PEAK1/DLC1/IQGAP1/PHLDB2	6
BP	GO:0060352	cell adhesion molecule production	3/317	26/18862	0.00918235	0.142653	0.126907	CXCL8/PPIA/NOTCH1	3
BP	GO:0034248	regulation of cellular amide metabolic process	16/317	494/18862	0.00972894	0.150515	0.133901	SARNP/EIF3E/METTL14/SELENOT/TNRC6A/THBS1/SORL1/NPM1/RPS4X/EIF2AK2/NGDN/FOXO3/CNBP/CASP3/RGS2/RBM3	16
BP	GO:0030490	maturation of SSU-rRNA	4/317	50/18862	0.00982442	0.151361	0.134654	NOL11/DCAF13/NGDN/RPP40	4
BP	GO:1901991	negative regulation of mitotic cell cycle phase transition	10/317	250/18862	0.00997145	0.152992	0.136104	PSMA3/PSMA6/PSMB1/TRIAP1/PSMA5/PSMC1/APC/PSMA4/PSMA1/RBL2	10
BP	GO:0008202	steroid metabolic process	12/317	329/18862	0.0100772	0.153539	0.136592	INSIG1/SCD/NPC1/SQLE/FASN/RAN/HSD17B11/AKR1C2/CYP51A1/CYP24A1/MVD/ATP8B1	12
BP	GO:0034389	lipid droplet organization	3/317	27/18862	0.0102036	0.153539	0.136592	PPIA/SQLE/PNPLA3	3
BP	GO:0035116	embryonic hindlimb morphogenesis	3/317	27/18862	0.0102036	0.153539	0.136592	CHD7/NOTCH1/BMP4	3
BP	GO:0045606	positive regulation of epidermal cell differentiation	3/317	27/18862	0.0102036	0.153539	0.136592	PTCH1/NOTCH1/BMP4	3
BP	GO:1901617	organic hydroxy compound biosynthetic process	10/317	251/18862	0.0102359	0.153539	0.136592	INSIG1/SCD/SQLE/NR4A2/FASN/RAN/CYP51A1/IMPA1/RAPGEF2/MVD	10
BP	GO:0006405	RNA export from nucleus	7/317	142/18862	0.0102553	0.153539	0.136592	SARNP/RAN/NPM1/NUP35/SRSF3/NMD3/SETD2	7
BP	GO:1902893	regulation of pri-miRNA transcription by RNA polymerase II	4/317	51/18862	0.0105226	0.156909	0.13959	NFIB/TEAD1/FOXO3/BMP4	4
BP	GO:1990830	cellular response to leukemia inhibitory factor	5/317	79/18862	0.0106373	0.157985	0.140547	MYNN/NUP35/SRSF3/MRPL15/PDCD10	5
BP	GO:0051604	protein maturation	11/317	293/18862	0.0110315	0.161178	0.143387	NDUFAB1/THBS1/PTCH1/NAA20/SORL1/SEC11C/CASP4/KAT2B/NGF/PRKACB/CASP3	11
BP	GO:0007041	lysosomal transport	6/317	111/18862	0.0111639	0.161178	0.143387	NPC1/SORL1/HSPA8/TRAK1/EPG5/ALS2	6
BP	GO:1990823	response to leukemia inhibitory factor	5/317	80/18862	0.0111947	0.161178	0.143387	MYNN/NUP35/SRSF3/MRPL15/PDCD10	5
BP	GO:0061614	pri-miRNA transcription by RNA polymerase II	4/317	52/18862	0.0112521	0.161178	0.143387	NFIB/TEAD1/FOXO3/BMP4	4
BP	GO:0000470	maturation of LSU-rRNA	3/317	28/18862	0.0112882	0.161178	0.143387	RPL10A/MRPL1/NIFK	3
BP	GO:0001782	B cell homeostasis	3/317	28/18862	0.0112882	0.161178	0.143387	SOS2/PPP2R3C/CASP3	3
BP	GO:0044331	cell-cell adhesion mediated by cadherin	3/317	28/18862	0.0112882	0.161178	0.143387	EPCAM/NOTCH1/TJP1	3
BP	GO:0019083	viral transcription	8/317	180/18862	0.0113111	0.161178	0.143387	RPL23A/RPS13/RPL10A/RPS4X/RPS12/NUP35/RPS4Y1/RPS18	8
BP	GO:0071901	negative regulation of protein serine/threonine kinase activity	7/317	145/18862	0.0114182	0.161178	0.143387	SORL1/APC/KAT2B/BMP4/CASP3/RGS2/CIT	7
BP	GO:0003129	heart induction	2/317	10/18862	0.0115902	0.161178	0.143387	DKK1/BMP4	2
BP	GO:0010998	regulation of translational initiation by eIF2 alpha phosphorylation	2/317	10/18862	0.0115902	0.161178	0.143387	NPM1/EIF2AK2	2
BP	GO:0018026	peptidyl-lysine monomethylation	2/317	10/18862	0.0115902	0.161178	0.143387	SMYD2/SETD2	2
BP	GO:0032060	bleb assembly	2/317	10/18862	0.0115902	0.161178	0.143387	MYLK/ANO6	2
BP	GO:0090209	negative regulation of triglyceride metabolic process	2/317	10/18862	0.0115902	0.161178	0.143387	SIK1/SORL1	2
BP	GO:1901838	positive regulation of transcription of nucleolar large rRNA by RNA polymerase I	2/317	10/18862	0.0115902	0.161178	0.143387	NOL11/PWP1	2
BP	GO:1904851	positive regulation of establishment of protein localization to telomere	2/317	10/18862	0.0115902	0.161178	0.143387	CCT6A/CCT8	2
BP	GO:2000048	negative regulation of cell-cell adhesion mediated by cadherin	2/317	10/18862	0.0115902	0.161178	0.143387	EPCAM/NOTCH1	2
BP	GO:0140014	mitotic nuclear division	11/317	296/18862	0.0118349	0.163966	0.145867	MKI67/RAN/CDC14B/SPICE1/APC/KIF14/KIF3B/INSR/BMP4/CDK13/SMC4	11
BP	GO:0002831	regulation of response to biotic stimulus	14/317	420/18862	0.011985	0.164847	0.146651	PSMA3/PSMA6/PSMB1/PSMA5/PSMC1/TAB2/HERC5/PPP2R3C/PSMA4/CADM1/PSMA1/PRKACB/DDX58/SASH1	14
BP	GO:0006336	DNA replication-independent nucleosome assembly	4/317	53/18862	0.0120134	0.164847	0.146651	NPM1/KNL1/CENPQ/HAT1	4
BP	GO:0007051	spindle organization	8/317	182/18862	0.0120316	0.164847	0.146651	RAN/NCOR1/HAUS7/SPICE1/KIF3B/DYNC1H1/CKAP5/HAUS1	8
BP	GO:0060914	heart formation	3/317	29/18862	0.0124367	0.169148	0.150478	NOTCH1/DKK1/BMP4	3
BP	GO:0061311	cell surface receptor signaling pathway involved in heart development	3/317	29/18862	0.0124367	0.169148	0.150478	NOTCH1/DKK1/BMP4	3
BP	GO:0051225	spindle assembly	6/317	114/18862	0.0126169	0.170973	0.152101	NCOR1/HAUS7/SPICE1/KIF3B/DYNC1H1/HAUS1	6
BP	GO:0045444	fat cell differentiation	9/317	221/18862	0.0127007	0.171482	0.152554	INSIG1/NR4A2/ASXL2/NR4A3/TRIO/PNPLA3/AAMDC/RGS2/FOXO1	9
BP	GO:0034724	DNA replication-independent nucleosome organization	4/317	54/18862	0.0128069	0.17229	0.153272	NPM1/KNL1/CENPQ/HAT1	4
BP	GO:0032092	positive regulation of protein binding	5/317	83/18862	0.0129854	0.173435	0.154291	ANXA2/RAN/RAPGEF2/BMP4/NMD3	5
BP	GO:0045652	regulation of megakaryocyte differentiation	5/317	83/18862	0.0129854	0.173435	0.154291	TNRC6A/THBS1/NR4A3/KAT2B/KMT2A	5
BP	GO:0006417	regulation of translation	14/317	425/18862	0.0131717	0.175292	0.155944	SARNP/EIF3E/METTL14/SELENOT/TNRC6A/THBS1/NPM1/RPS4X/EIF2AK2/NGDN/FOXO3/CNBP/RGS2/RBM3	14
BP	GO:0050792	regulation of viral process	8/317	186/18862	0.0135731	0.179374	0.159575	CXCL8/PPIA/TOP2A/NOTCH1/TRIM34/EIF2AK2/OASL/SLPI	8
BP	GO:0008625	extrinsic apoptotic signaling pathway via death domain receptors	5/317	84/18862	0.0136229	0.179374	0.159575	THBS1/BLOC1S2/DIABLO/CASP8AP2/NGF	5
BP	GO:0036474	cell death in response to hydrogen peroxide	3/317	30/18862	0.0136497	0.179374	0.159575	NR4A3/TXN/PDCD10	3
BP	GO:0060123	regulation of growth hormone secretion	2/317	11/18862	0.0140098	0.179374	0.159575	SELENOT/CHD7	2
BP	GO:0060831	smoothened signaling pathway involved in dorsal/ventral neural tube patterning	2/317	11/18862	0.0140098	0.179374	0.159575	PTCH1/PRKACB	2
BP	GO:0070203	regulation of establishment of protein localization to telomere	2/317	11/18862	0.0140098	0.179374	0.159575	CCT6A/CCT8	2
BP	GO:0072205	metanephric collecting duct development	2/317	11/18862	0.0140098	0.179374	0.159575	PTCH1/BMP4	2
BP	GO:1901533	negative regulation of hematopoietic progenitor cell differentiation	2/317	11/18862	0.0140098	0.179374	0.159575	METTL14/NOTCH1	2
BP	GO:1904869	regulation of protein localization to Cajal body	2/317	11/18862	0.0140098	0.179374	0.159575	CCT6A/CCT8	2
BP	GO:1904871	positive regulation of protein localization to Cajal body	2/317	11/18862	0.0140098	0.179374	0.159575	CCT6A/CCT8	2
BP	GO:2000826	regulation of heart morphogenesis	2/317	11/18862	0.0140098	0.179374	0.159575	DKK1/BMP4	2
BP	GO:1900182	positive regulation of protein localization to nucleus	5/317	85/18862	0.0142811	0.18222	0.162106	RAN/LAMTOR5/CCT6A/CCT8/NMD3	5
BP	GO:0043500	muscle adaptation	6/317	118/18862	0.0147541	0.186622	0.166023	NR4A3/NOTCH1/UTRN/FOXO3/RGS2/FOXO1	6
BP	GO:0062197	cellular response to chemical stress	12/317	347/18862	0.0148282	0.186622	0.166023	PRDX1/PPIA/NR4A2/NR4A3/MYLK/DIABLO/MBIP/FOXO3/TXN/CASP3/PDCD10/FOXO1	12
BP	GO:0051091	positive regulation of DNA-binding transcription factor activity	10/317	266/18862	0.0148764	0.186622	0.166023	PSMA6/PPIA/S100A9/TAB2/NPM1/LAMTOR5/LRRFIP1/TRIM34/EIF2AK2/DDX58	10
BP	GO:0032886	regulation of microtubule-based process	9/317	227/18862	0.0148973	0.186622	0.166023	MACF1/NPM1/MAP1B/SPICE1/APC/KAT2B/DYNC1H1/CKAP5/PHLDB2	9
BP	GO:0045070	positive regulation of viral genome replication	3/317	31/18862	0.0149277	0.186622	0.166023	PPIA/TOP2A/NOTCH1	3
BP	GO:0051497	negative regulation of stress fiber assembly	3/317	31/18862	0.0149277	0.186622	0.166023	DLC1/TJP1/PHLDB2	3
BP	GO:0007034	vacuolar transport	7/317	153/18862	0.0149828	0.186682	0.166076	VTA1/NPC1/SORL1/HSPA8/TRAK1/EPG5/ALS2	7
BP	GO:0006694	steroid biosynthetic process	8/317	190/18862	0.0152542	0.188797	0.167957	INSIG1/SCD/SQLE/FASN/RAN/HSD17B11/CYP51A1/MVD	8
BP	GO:0045664	regulation of neuron differentiation	8/317	190/18862	0.0152542	0.188797	0.167957	LSM1/NOTCH1/MAP1B/DKK1/TCF12/NGF/BMP4/OPA1	8
BP	GO:0045747	positive regulation of Notch signaling pathway	4/317	57/18862	0.0153853	0.189786	0.168837	NOTCH1/KAT2B/AAK1/PDCD10	4
BP	GO:0043406	positive regulation of MAP kinase activity	9/317	230/18862	0.0160951	0.191133	0.170035	THBS1/PPIA/TAB2/INSR/MAP2K6/DKK1/IQGAP1/PDCD10/SASH1	9
BP	GO:2000116	regulation of cysteine-type endopeptidase activity	9/317	230/18862	0.0160951	0.191133	0.170035	THBS1/TRIAP1/S100A9/FAM162A/DIABLO/LAMTOR5/DLC1/CASP8AP2/NGF	9
BP	GO:0000280	nuclear division	14/317	436/18862	0.0161024	0.191133	0.170035	MKI67/TOP2A/RAN/MARF1/CDC14B/CCNB1IP1/SPICE1/APC/KIF14/KIF3B/INSR/BMP4/CDK13/SMC4	14
BP	GO:0001881	receptor recycling	3/317	32/18862	0.0162711	0.191133	0.170035	ANXA2/SORL1/ARFGEF2	3
BP	GO:0045684	positive regulation of epidermis development	3/317	32/18862	0.0162711	0.191133	0.170035	PTCH1/NOTCH1/BMP4	3
BP	GO:0045736	negative regulation of cyclin-dependent protein serine/threonine kinase activity	3/317	32/18862	0.0162711	0.191133	0.170035	APC/KAT2B/CASP3	3
BP	GO:1901889	negative regulation of cell junction assembly	3/317	32/18862	0.0162711	0.191133	0.170035	THBS1/DLC1/PHLDB2	3
BP	GO:0043486	histone exchange	4/317	58/18862	0.0163121	0.191133	0.170035	NPM1/KNL1/CENPQ/ACTR6	4
BP	GO:0061005	cell differentiation involved in kidney development	4/317	58/18862	0.0163121	0.191133	0.170035	PTCH1/NOTCH1/IQGAP1/BMP4	4
BP	GO:0010970	transport along microtubule	7/317	156/18862	0.016504	0.191133	0.170035	BLOC1S2/HSPA8/MAP1B/TRAK1/KIF3B/DYNC1H1/OPA1	7
BP	GO:0071902	positive regulation of protein serine/threonine kinase activity	11/317	311/18862	0.0165401	0.191133	0.170035	THBS1/PPIA/TAB2/RAPGEF2/INSR/MAP2K6/DKK1/IQGAP1/ALS2/PDCD10/SASH1	11
BP	GO:0002328	pro-B cell differentiation	2/317	12/18862	0.0166269	0.191133	0.170035	NOTCH1/SOS2	2
BP	GO:0010826	negative regulation of centrosome duplication	2/317	12/18862	0.0166269	0.191133	0.170035	NPM1/KAT2B	2
BP	GO:0038180	nerve growth factor signaling pathway	2/317	12/18862	0.0166269	0.191133	0.170035	RAPGEF2/NGF	2
BP	GO:0046606	negative regulation of centrosome cycle	2/317	12/18862	0.0166269	0.191133	0.170035	NPM1/KAT2B	2
BP	GO:0060670	branching involved in labyrinthine layer morphogenesis	2/317	12/18862	0.0166269	0.191133	0.170035	ST14/RSPO3	2
BP	GO:0070202	regulation of establishment of protein localization to chromosome	2/317	12/18862	0.0166269	0.191133	0.170035	CCT6A/CCT8	2
BP	GO:0071679	commissural neuron axon guidance	2/317	12/18862	0.0166269	0.191133	0.170035	NFIB/PTCH1	2
BP	GO:0072015	glomerular visceral epithelial cell development	2/317	12/18862	0.0166269	0.191133	0.170035	IQGAP1/BMP4	2
BP	GO:1903405	protein localization to nuclear body	2/317	12/18862	0.0166269	0.191133	0.170035	CCT6A/CCT8	2
BP	GO:1904816	positive regulation of protein localization to chromosome, telomeric region	2/317	12/18862	0.0166269	0.191133	0.170035	CCT6A/CCT8	2
BP	GO:1904867	protein localization to Cajal body	2/317	12/18862	0.0166269	0.191133	0.170035	CCT6A/CCT8	2
BP	GO:0010256	endomembrane system organization	15/317	482/18862	0.0168025	0.192555	0.1713	VTA1/S100A9/BLOC1S2/DNAJC13/ASAP1/RAB38/ANK2/SPINK2/KNL1/ATP8B1/ANO6/ARFGEF2/ALS2/PDCD10/SYNE1	15
BP	GO:0009267	cellular response to starvation	7/317	157/18862	0.0170345	0.194613	0.173131	SIK1/TNRC6A/HSPA8/EIF2AK2/FOXO3/SIK1B/FOXO1	7
BP	GO:0036473	cell death in response to oxidative stress	5/317	89/18862	0.017127	0.195069	0.173537	PPIA/NR4A3/DIABLO/TXN/PDCD10	5
BP	GO:0098813	nuclear chromosome segregation	10/317	273/18862	0.0175132	0.198068	0.176205	TOP2A/RAN/CCNB1IP1/KNL1/SPICE1/CENPQ/APC/KIF14/DYNC1H1/SMC4	10
BP	GO:1901888	regulation of cell junction assembly	8/317	195/18862	0.017562	0.198068	0.176205	MACF1/THBS1/PEAK1/RAPGEF2/DLC1/IQGAP1/TJP1/PHLDB2	8
BP	GO:0032212	positive regulation of telomere maintenance via telomerase	3/317	33/18862	0.0176801	0.198068	0.176205	HMBOX1/CCT6A/CCT8	3
BP	GO:0035909	aorta morphogenesis	3/317	33/18862	0.0176801	0.198068	0.176205	CHD7/MYLK/NOTCH1	3
BP	GO:1904030	negative regulation of cyclin-dependent protein kinase activity	3/317	33/18862	0.0176801	0.198068	0.176205	APC/KAT2B/CASP3	3
BP	GO:0018022	peptidyl-lysine methylation	6/317	123/18862	0.0177637	0.198068	0.176205	ASH1L/SMYD2/KMT2A/EEF1AKMT1/PWP1/SETD2	6
BP	GO:0035821	modulation of process of other organism	6/317	123/18862	0.0177637	0.198068	0.176205	S100A9/ANXA2/HSPA8/INSR/EIF2AK2/SLPI	6
BP	GO:0048285	organelle fission	15/317	486/18862	0.0179597	0.199654	0.177616	MKI67/TOP2A/RAN/MARF1/CDC14B/CCNB1IP1/SPICE1/APC/KIF14/KIF3B/INSR/BMP4/OPA1/CDK13/SMC4	15
BP	GO:0042594	response to starvation	8/317	196/18862	0.0180521	0.200081	0.177996	SIK1/TNRC6A/HSPA8/EIF2AK2/CBL/FOXO3/SIK1B/FOXO1	8
BP	GO:0030900	forebrain development	12/317	357/18862	0.0181153	0.200185	0.178089	METTL14/NR4A2/NFIB/CHD7/NOTCH1/KIF14/BCL2A1/RAPGEF2/DLC1/BMP4/CASP3/SETD2	12
BP	GO:0043903	regulation of biological process involved in symbiotic interaction	8/317	197/18862	0.0185519	0.20384	0.18134	CXCL8/PPIA/TOP2A/NOTCH1/TRIM34/EIF2AK2/OASL/SLPI	8
BP	GO:0030510	regulation of BMP signaling pathway	5/317	91/18862	0.0186813	0.20384	0.18134	SORL1/CRIM1/NOTCH1/NEO1/BMP4	5
BP	GO:0034502	protein localization to chromosome	5/317	91/18862	0.0186813	0.20384	0.18134	KNL1/CENPQ/CCT6A/CCT8/SETD2	5
BP	GO:0019080	viral gene expression	8/317	198/18862	0.0190615	0.20384	0.18134	RPL23A/RPS13/RPL10A/RPS4X/RPS12/NUP35/RPS4Y1/RPS18	8
BP	GO:0010614	negative regulation of cardiac muscle hypertrophy	3/317	34/18862	0.0191551	0.20384	0.18134	NOTCH1/RGS2/FOXO1	3
BP	GO:0021532	neural tube patterning	3/317	34/18862	0.0191551	0.20384	0.18134	PTCH1/BMP4/PRKACB	3
BP	GO:0030513	positive regulation of BMP signaling pathway	3/317	34/18862	0.0191551	0.20384	0.18134	NOTCH1/NEO1/BMP4	3
BP	GO:0032232	negative regulation of actin filament bundle assembly	3/317	34/18862	0.0191551	0.20384	0.18134	DLC1/TJP1/PHLDB2	3
BP	GO:0019731	antibacterial humoral response	4/317	61/18862	0.0192995	0.20384	0.18134	WFDC2/PI3/WFDC3/SLPI	4
BP	GO:0070542	response to fatty acid	4/317	61/18862	0.0192995	0.20384	0.18134	SCD/AKR1C2/FOXO3/FOXO1	4
BP	GO:0001682	tRNA 5'-leader removal	2/317	13/18862	0.0194342	0.20384	0.18134	POP4/RPP40	2
BP	GO:0003222	ventricular trabecula myocardium morphogenesis	2/317	13/18862	0.0194342	0.20384	0.18134	CHD7/NOTCH1	2
BP	GO:0043970	histone H3-K9 acetylation	2/317	13/18862	0.0194342	0.20384	0.18134	KAT2B/KMT2A	2
BP	GO:0046349	amino sugar biosynthetic process	2/317	13/18862	0.0194342	0.20384	0.18134	UAP1/GNE	2
BP	GO:0070486	leukocyte aggregation	2/317	13/18862	0.0194342	0.20384	0.18134	S100A9/NR4A3	2
BP	GO:0072310	glomerular epithelial cell development	2/317	13/18862	0.0194342	0.20384	0.18134	IQGAP1/BMP4	2
BP	GO:1902947	regulation of tau-protein kinase activity	2/317	13/18862	0.0194342	0.20384	0.18134	SORL1/DKK1	2
BP	GO:1903054	negative regulation of extracellular matrix organization	2/317	13/18862	0.0194342	0.20384	0.18134	ANTXR1/NOTCH1	2
BP	GO:0032868	response to insulin	10/317	278/18862	0.0195976	0.204975	0.182349	INSIG1/ZNF106/MYO5A/SORL1/APC/KAT2B/INSR/OPA1/PNPLA3/FOXO1	10
BP	GO:0048608	reproductive structure development	13/317	405/18862	0.020018	0.208783	0.185738	ST14/TFAP2C/PTCH1/CHD7/NOTCH1/RHOBTB3/ASH1L/RSPO3/CBL/BMP4/CASP3/KDM5A/SETD2	13
BP	GO:0045604	regulation of epidermal cell differentiation	4/317	62/18862	0.0203654	0.211811	0.188432	PTCH1/AQP3/NOTCH1/BMP4	4
BP	GO:0032148	activation of protein kinase B activity	3/317	35/18862	0.020696	0.214649	0.190956	PPIA/INSR/TXN	3
BP	GO:0061458	reproductive system development	13/317	408/18862	0.021116	0.218395	0.194288	ST14/TFAP2C/PTCH1/CHD7/NOTCH1/RHOBTB3/ASH1L/RSPO3/CBL/BMP4/CASP3/KDM5A/SETD2	13
BP	GO:0140053	mitochondrial gene expression	7/317	165/18862	0.021719	0.222034	0.197526	MRPL32/MRPL1/MRPL47/MRPS23/MRPL17/FOXO3/MRPL15	7
BP	GO:1901657	glycosyl compound metabolic process	6/317	129/18862	0.0219007	0.222034	0.197526	RAN/UMPS/ABHD10/AKR1C2/PNP/OPA1	6
BP	GO:0097711	ciliary basal body-plasma membrane docking	5/317	95/18862	0.0220621	0.222034	0.197526	HAUS7/DYNC1H1/CETN2/CKAP5/HAUS1	5
BP	GO:0014741	negative regulation of muscle hypertrophy	3/317	36/18862	0.0223031	0.222034	0.197526	NOTCH1/RGS2/FOXO1	3
BP	GO:1904358	positive regulation of telomere maintenance via telomere lengthening	3/317	36/18862	0.0223031	0.222034	0.197526	HMBOX1/CCT6A/CCT8	3
BP	GO:0009111	vitamin catabolic process	2/317	14/18862	0.0224247	0.222034	0.197526	CYP24A1/MTHFS	2
BP	GO:0019896	axonal transport of mitochondrion	2/317	14/18862	0.0224247	0.222034	0.197526	TRAK1/OPA1	2
BP	GO:0030252	growth hormone secretion	2/317	14/18862	0.0224247	0.222034	0.197526	SELENOT/CHD7	2
BP	GO:0034349	glial cell apoptotic process	2/317	14/18862	0.0224247	0.222034	0.197526	CASP3/AKAP12	2
BP	GO:0060354	negative regulation of cell adhesion molecule production	2/317	14/18862	0.0224247	0.222034	0.197526	CXCL8/NOTCH1	2
BP	GO:1901836	regulation of transcription of nucleolar large rRNA by RNA polymerase I	2/317	14/18862	0.0224247	0.222034	0.197526	NOL11/PWP1	2
BP	GO:1902570	protein localization to nucleolus	2/317	14/18862	0.0224247	0.222034	0.197526	RAN/NMD3	2
BP	GO:1902894	negative regulation of pri-miRNA transcription by RNA polymerase II	2/317	14/18862	0.0224247	0.222034	0.197526	NFIB/BMP4	2
BP	GO:1903729	regulation of plasma membrane organization	2/317	14/18862	0.0224247	0.222034	0.197526	ASAP1/ATP8B1	2
BP	GO:1904814	regulation of protein localization to chromosome, telomeric region	2/317	14/18862	0.0224247	0.222034	0.197526	CCT6A/CCT8	2
BP	GO:1990173	protein localization to nucleoplasm	2/317	14/18862	0.0224247	0.222034	0.197526	CCT6A/CCT8	2
BP	GO:0032507	maintenance of protein location in cell	4/317	64/18862	0.0226041	0.222468	0.197912	INSIG1/SORL1/TXN/SYNE1	4
BP	GO:0051310	metaphase plate congression	4/317	64/18862	0.0226041	0.222468	0.197912	SPICE1/CENPQ/KIF14/DYNC1H1	4
BP	GO:1900180	regulation of protein localization to nucleus	6/317	130/18862	0.0226483	0.222468	0.197912	RAN/LAMTOR5/CCT6A/CCT8/BMP4/NMD3	6
BP	GO:1902903	regulation of supramolecular fiber organization	12/317	370/18862	0.0231718	0.22701	0.201952	CAPZA2/PPM1E/VBP1/HSPA8/MAP1B/APC/DLC1/GMFB/CKAP5/FCHSD2/TJP1/PHLDB2	12
BP	GO:0043112	receptor metabolic process	7/317	168/18862	0.0236856	0.231433	0.205887	CXCL8/ANXA2/SORL1/INSR/DKK1/ARFGEF2/RNF43	7
BP	GO:0000462	maturation of SSU-rRNA from tricistronic rRNA transcript (SSU-rRNA, 5.8S rRNA, LSU-rRNA)	3/317	37/18862	0.0239764	0.233048	0.207324	DCAF13/NGDN/RPP40	3
BP	GO:0009225	nucleotide-sugar metabolic process	3/317	37/18862	0.0239764	0.233048	0.207324	UAP1/UGP2/GNE	3
BP	GO:0044262	cellular carbohydrate metabolic process	10/317	288/18862	0.0243034	0.23561	0.209603	SIK1/IGFBP3/UGP2/PFKFB2/NCOR1/ABHD10/KAT2B/IMPA1/INSR/GNE	10
BP	GO:0006338	chromatin remodeling	8/317	209/18862	0.0253436	0.239579	0.213134	CHD7/NPM1/KNL1/CENPQ/KAT2B/ACTR6/KDM5A/CBX3	8
BP	GO:0051651	maintenance of location in cell	8/317	209/18862	0.0253436	0.239579	0.213134	INSIG1/S100A9/CHD7/SORL1/ANK2/ITPR2/TXN/SYNE1	8
BP	GO:0010763	positive regulation of fibroblast migration	2/317	15/18862	0.0255913	0.239579	0.213134	THBS1/AKAP12	2
BP	GO:0035635	entry of bacterium into host cell	2/317	15/18862	0.0255913	0.239579	0.213134	CXCL8/CBL	2
BP	GO:0043558	regulation of translational initiation in response to stress	2/317	15/18862	0.0255913	0.239579	0.213134	NPM1/EIF2AK2	2
BP	GO:0051770	positive regulation of nitric-oxide synthase biosynthetic process	2/317	15/18862	0.0255913	0.239579	0.213134	MAP2K6/AKAP12	2
BP	GO:1900006	positive regulation of dendrite development	2/317	15/18862	0.0255913	0.239579	0.213134	IQGAP1/OPA1	2
BP	GO:1904874	positive regulation of telomerase RNA localization to Cajal body	2/317	15/18862	0.0255913	0.239579	0.213134	CCT6A/CCT8	2
BP	GO:2000052	positive regulation of non-canonical Wnt signaling pathway	2/317	15/18862	0.0255913	0.239579	0.213134	RSPO3/DKK1	2
BP	GO:2000095	regulation of Wnt signaling pathway, planar cell polarity pathway	2/317	15/18862	0.0255913	0.239579	0.213134	RSPO3/DKK1	2
BP	GO:2000136	regulation of cell proliferation involved in heart morphogenesis	2/317	15/18862	0.0255913	0.239579	0.213134	NOTCH1/BMP4	2
BP	GO:0006084	acetyl-CoA metabolic process	3/317	38/18862	0.0257158	0.239579	0.213134	FASN/MVD/KYNU	3
BP	GO:0038179	neurotrophin signaling pathway	3/317	38/18862	0.0257158	0.239579	0.213134	RAPGEF2/NGF/CASP3	3
BP	GO:0051154	negative regulation of striated muscle cell differentiation	3/317	38/18862	0.0257158	0.239579	0.213134	NOTCH1/DKK1/RGS2	3
BP	GO:0097064	ncRNA export from nucleus	3/317	38/18862	0.0257158	0.239579	0.213134	RAN/NPM1/NUP35	3
BP	GO:0000910	cytokinesis	7/317	171/18862	0.0257715	0.239579	0.213134	CDC14B/APC/KIF14/KIF3B/CETN2/CIT/SETD2	7
BP	GO:0032543	mitochondrial translation	6/317	134/18862	0.0258098	0.239579	0.213134	MRPL32/MRPL1/MRPL47/MRPS23/MRPL17/MRPL15	6
BP	GO:0035303	regulation of dephosphorylation	8/317	210/18862	0.0259785	0.240544	0.213993	IGFBP3/WNK1/PPIA/MARF1/KNL1/DLC1/EIF2AK2/PPP2R3C	8
BP	GO:0010812	negative regulation of cell-substrate adhesion	4/317	67/18862	0.0262332	0.242299	0.215554	THBS1/NOTCH1/DLC1/PHLDB2	4
BP	GO:0006612	protein targeting to membrane	8/317	211/18862	0.0266244	0.244871	0.217842	RPL23A/RPS13/RPL10A/SRP14/RPS4X/RPS12/RPS4Y1/RPS18	8
BP	GO:0043280	positive regulation of cysteine-type endopeptidase activity involved in apoptotic process	6/317	135/18862	0.0266437	0.244871	0.217842	S100A9/FAM162A/DIABLO/DLC1/CASP8AP2/NGF	6
BP	GO:0030219	megakaryocyte differentiation	5/317	100/18862	0.0268159	0.245845	0.218709	TNRC6A/THBS1/NR4A3/KAT2B/KMT2A	5
BP	GO:0010611	regulation of cardiac muscle hypertrophy	4/317	68/18862	0.0275161	0.250456	0.22281	NR4A3/NOTCH1/RGS2/FOXO1	4
BP	GO:0071470	cellular response to osmotic stress	3/317	39/18862	0.0275211	0.250456	0.22281	MYLK/MBIP/CASP3	3
BP	GO:1901381	positive regulation of potassium ion transmembrane transport	3/317	39/18862	0.0275211	0.250456	0.22281	WNK1/ANK2/ANO6	3
BP	GO:0007059	chromosome segregation	11/317	337/18862	0.0278269	0.251498	0.223738	MKI67/TOP2A/RAN/CCNB1IP1/KNL1/SPICE1/CENPQ/APC/KIF14/DYNC1H1/SMC4	11
BP	GO:0000079	regulation of cyclin-dependent protein serine/threonine kinase activity	5/317	101/18862	0.0278389	0.251498	0.223738	CCNC/HERC5/APC/KAT2B/CASP3	5
BP	GO:0033108	mitochondrial respiratory chain complex assembly	5/317	101/18862	0.0278389	0.251498	0.223738	NDUFAB1/NDUFAF5/NDUFB6/NDUFA5/TMEM126A	5
BP	GO:0009259	ribonucleotide metabolic process	13/317	425/18862	0.0282075	0.25213	0.2243	SCD/NUDT4B/FASN/RAN/PFKFB2/ATP5F1C/NCOR1/NUP35/UMPS/INSR/MVD/KYNU/OPA1	13
BP	GO:0021675	nerve development	4/317	69/18862	0.0288357	0.25213	0.2243	CHD7/TMEM126A/ATP8B1/NGF	4
BP	GO:0045682	regulation of epidermis development	4/317	69/18862	0.0288357	0.25213	0.2243	PTCH1/AQP3/NOTCH1/BMP4	4
BP	GO:0001675	acrosome assembly	2/317	16/18862	0.0289274	0.25213	0.2243	SPINK2/KNL1	2
BP	GO:0001710	mesodermal cell fate commitment	2/317	16/18862	0.0289274	0.25213	0.2243	DKK1/BMP4	2
BP	GO:0006047	UDP-N-acetylglucosamine metabolic process	2/317	16/18862	0.0289274	0.25213	0.2243	UAP1/GNE	2
BP	GO:0017014	protein nitrosylation	2/317	16/18862	0.0289274	0.25213	0.2243	S100A9/TXN	2
BP	GO:0018119	peptidyl-cysteine S-nitrosylation	2/317	16/18862	0.0289274	0.25213	0.2243	S100A9/TXN	2
BP	GO:0030033	microvillus assembly	2/317	16/18862	0.0289274	0.25213	0.2243	RAPGEF2/ATP8B1	2
BP	GO:0048311	mitochondrion distribution	2/317	16/18862	0.0289274	0.25213	0.2243	TRAK1/OPA1	2
BP	GO:0060977	coronary vasculature morphogenesis	2/317	16/18862	0.0289274	0.25213	0.2243	NOTCH1/SETD2	2
BP	GO:0061081	positive regulation of myeloid leukocyte cytokine production involved in immune response	2/317	16/18862	0.0289274	0.25213	0.2243	NR4A3/DDX58	2
BP	GO:0061323	cell proliferation involved in heart morphogenesis	2/317	16/18862	0.0289274	0.25213	0.2243	NOTCH1/BMP4	2
BP	GO:0072109	glomerular mesangium development	2/317	16/18862	0.0289274	0.25213	0.2243	NOTCH1/BMP4	2
BP	GO:0099116	tRNA 5'-end processing	2/317	16/18862	0.0289274	0.25213	0.2243	POP4/RPP40	2
BP	GO:0046822	regulation of nucleocytoplasmic transport	5/317	103/18862	0.0299585	0.260505	0.231751	PTPN14/RAN/TXN/BMP4/SETD2	5
BP	GO:0048844	artery morphogenesis	4/317	70/18862	0.0301924	0.261926	0.233015	CHD7/MYLK/NOTCH1/BMP4	4
BP	GO:0097191	extrinsic apoptotic signaling pathway	8/317	217/18862	0.0307358	0.266019	0.236655	THBS1/BLOC1S2/DIABLO/BCL2A1/CASP8AP2/NGF/BMP4/CASP3	8
BP	GO:0001953	negative regulation of cell-matrix adhesion	3/317	41/18862	0.0313292	0.269271	0.239549	THBS1/DLC1/PHLDB2	3
BP	GO:0006040	amino sugar metabolic process	3/317	41/18862	0.0313292	0.269271	0.239549	UAP1/OGA/GNE	3
BP	GO:0030850	prostate gland development	3/317	41/18862	0.0313292	0.269271	0.239549	PTCH1/NOTCH1/BMP4	3
BP	GO:0010810	regulation of cell-substrate adhesion	8/317	218/18862	0.0314611	0.26978	0.240002	MACF1/THBS1/PEAK1/NOTCH1/DLC1/UTRN/IQGAP1/PHLDB2	8
BP	GO:0014743	regulation of muscle hypertrophy	4/317	71/18862	0.0315863	0.27023	0.240402	NR4A3/NOTCH1/RGS2/FOXO1	4
BP	GO:1903793	positive regulation of anion transport	14/317	478/18862	0.0320482	0.27117	0.241238	SNX4/SELENOT/ZFAND1/PPIA/TRIAP1/ANXA2/PTCH1/RAN/PFKFB2/NR4A3/SORL1/INSR/MAP2K6/PDCD10	14
BP	GO:1904029	regulation of cyclin-dependent protein kinase activity	5/317	105/18862	0.0321771	0.27117	0.241238	CCNC/HERC5/APC/KAT2B/CASP3	5
BP	GO:1901214	regulation of neuron death	10/317	302/18862	0.0321904	0.27117	0.241238	NR4A2/PSMC1/NR4A3/SORL1/KIF14/CBL/DKK1/FOXO3/NGF/CASP3	10
BP	GO:0003184	pulmonary valve morphogenesis	2/317	17/18862	0.0324265	0.27117	0.241238	NOTCH1/BMP4	2
BP	GO:0006474	N-terminal protein amino acid acetylation	2/317	17/18862	0.0324265	0.27117	0.241238	NAA20/KAT2B	2
BP	GO:0042790	nucleolar large rRNA transcription by RNA polymerase I	2/317	17/18862	0.0324265	0.27117	0.241238	NOL11/PWP1	2
BP	GO:0043649	dicarboxylic acid catabolic process	2/317	17/18862	0.0324265	0.27117	0.241238	ALDH1L2/MTHFS	2
BP	GO:0045603	positive regulation of endothelial cell differentiation	2/317	17/18862	0.0324265	0.27117	0.241238	NOTCH1/BMP4	2
BP	GO:0090201	negative regulation of release of cytochrome c from mitochondria	2/317	17/18862	0.0324265	0.27117	0.241238	TRIAP1/OPA1	2
BP	GO:0097094	craniofacial suture morphogenesis	2/317	17/18862	0.0324265	0.27117	0.241238	INSIG1/BMP4	2
BP	GO:0043154	negative regulation of cysteine-type endopeptidase activity involved in apoptotic process	4/317	72/18862	0.0330173	0.275491	0.245082	THBS1/TRIAP1/LAMTOR5/NGF	4
BP	GO:0019693	ribose phosphate metabolic process	13/317	435/18862	0.0331181	0.275633	0.245209	SCD/NUDT4B/FASN/RAN/PFKFB2/ATP5F1C/NCOR1/NUP35/UMPS/INSR/MVD/KYNU/OPA1	13
BP	GO:0048259	regulation of receptor-mediated endocytosis	5/317	106/18862	0.0333239	0.275633	0.245209	ANXA2/AAK1/INSR/CBL/DKK1	5
BP	GO:0072595	maintenance of protein localization in organelle	3/317	42/18862	0.0333314	0.275633	0.245209	INSIG1/TXN/SYNE1	3
BP	GO:0090051	negative regulation of cell migration involved in sprouting angiogenesis	3/317	42/18862	0.0333314	0.275633	0.245209	THBS1/NOTCH1/PDCD10	3
BP	GO:0018205	peptidyl-lysine modification	12/317	391/18862	0.0334348	0.275874	0.245423	NDUFAB1/NUP35/ASH1L/KAT2B/MBIP/SMYD2/MORF4L2/KMT2A/HAT1/EEF1AKMT1/PWP1/SETD2	12
BP	GO:0043409	negative regulation of MAPK cascade	7/317	181/18862	0.0336233	0.276815	0.24626	PPIA/SORL1/NCOR1/ASH1L/BMP4/RGS2/FOXO1	7
BP	GO:0009743	response to carbohydrate	8/317	221/18862	0.033707	0.27689	0.246326	SELENOT/THBS1/PFKFB2/MAP1B/MAP2K6/OPA1/PNPLA3/CASP3	8
BP	GO:0008286	insulin receptor signaling pathway	6/317	143/18862	0.0339624	0.277759	0.2471	ZNF106/SORL1/APC/INSR/OPA1/FOXO1	6
BP	GO:1902850	microtubule cytoskeleton organization involved in mitosis	6/317	143/18862	0.0339624	0.277759	0.2471	RAN/SPICE1/KIF3B/DYNC1H1/CKAP5/SETD2	6
BP	GO:0034968	histone lysine methylation	5/317	107/18862	0.0344958	0.281501	0.250429	ASH1L/SMYD2/KMT2A/PWP1/SETD2	5
BP	GO:0010675	regulation of cellular carbohydrate metabolic process	6/317	144/18862	0.0349599	0.284663	0.253242	SIK1/IGFBP3/PFKFB2/NCOR1/KAT2B/INSR	6
BP	GO:0001649	osteoblast differentiation	8/317	223/18862	0.0352634	0.285728	0.254189	IGFBP3/FASN/PTCH1/DNAJC13/CRIM1/NOTCH1/CYP24A1/BMP4	8
BP	GO:0034080	CENP-A containing nucleosome assembly	3/317	43/18862	0.0353986	0.285728	0.254189	NPM1/KNL1/CENPQ	3
BP	GO:0045454	cell redox homeostasis	3/317	43/18862	0.0353986	0.285728	0.254189	SELENOT/PRDX1/TXN	3
BP	GO:0061641	CENP-A containing chromatin organization	3/317	43/18862	0.0353986	0.285728	0.254189	NPM1/KNL1/CENPQ	3
BP	GO:0006487	protein N-linked glycosylation	4/317	74/18862	0.0359916	0.28688	0.255214	DAD1/OSTC/MVD/ALG14	4
BP	GO:0032418	lysosome localization	4/317	74/18862	0.0359916	0.28688	0.255214	SNX4/NR4A3/BLOC1S2/CBL	4
BP	GO:0003128	heart field specification	2/317	18/18862	0.0360821	0.28688	0.255214	DKK1/BMP4	2
BP	GO:0007221	positive regulation of transcription of Notch receptor target	2/317	18/18862	0.0360821	0.28688	0.255214	NOTCH1/KAT2B	2
BP	GO:0060973	cell migration involved in heart development	2/317	18/18862	0.0360821	0.28688	0.255214	NOTCH1/BMP4	2
BP	GO:0070200	establishment of protein localization to telomere	2/317	18/18862	0.0360821	0.28688	0.255214	CCT6A/CCT8	2
BP	GO:1904872	regulation of telomerase RNA localization to Cajal body	2/317	18/18862	0.0360821	0.28688	0.255214	CCT6A/CCT8	2
BP	GO:0006163	purine nucleotide metabolic process	13/317	441/18862	0.0363453	0.288355	0.256526	SCD/NUDT4B/FASN/RAN/PFKFB2/ATP5F1C/NCOR1/NUP35/PNP/INSR/MVD/KYNU/OPA1	13
BP	GO:0007088	regulation of mitotic nuclear division	5/317	109/18862	0.0369156	0.292255	0.259996	MKI67/APC/INSR/BMP4/CDK13	5
BP	GO:0007019	microtubule depolymerization	3/317	44/18862	0.0375305	0.293404	0.261018	MAP1B/APC/CKAP5	3
BP	GO:0008631	intrinsic apoptotic signaling pathway in response to oxidative stress	3/317	44/18862	0.0375305	0.293404	0.261018	PPIA/DIABLO/PDCD10	3
BP	GO:0010824	regulation of centrosome duplication	3/317	44/18862	0.0375305	0.293404	0.261018	NPM1/SPICE1/KAT2B	3
BP	GO:0060976	coronary vasculature development	3/317	44/18862	0.0375305	0.293404	0.261018	NOTCH1/BMP4/SETD2	3
BP	GO:0090199	regulation of release of cytochrome c from mitochondria	3/317	44/18862	0.0375305	0.293404	0.261018	TRIAP1/FAM162A/OPA1	3
BP	GO:0006278	RNA-dependent DNA biosynthetic process	4/317	75/18862	0.0375349	0.293404	0.261018	PPIA/HMBOX1/CCT6A/CCT8	4
BP	GO:0051090	regulation of DNA-binding transcription factor activity	13/317	444/18862	0.0380406	0.296733	0.263979	SIK1/PSMA6/PPIA/S100A9/PTCH1/TAB2/NPM1/LAMTOR5/LRRFIP1/TRIM34/EIF2AK2/KDM5A/DDX58	13
BP	GO:0006367	transcription initiation from RNA polymerase II promoter	7/317	187/18862	0.0390262	0.297996	0.265103	CCNC/NR4A2/NR4A3/TEAD1/NOTCH1/KAT2B/NR2C2	7
BP	GO:0007492	endoderm development	4/317	76/18862	0.0391158	0.297996	0.265103	NOTCH1/DKK1/BMP4/SETD2	4
BP	GO:0043254	regulation of protein-containing complex assembly	13/317	446/18862	0.0392017	0.297996	0.265103	MMP1/CAPZA2/CLDN7/SORL1/ASAP1/HSPA8/MAP1B/KIF14/EIF2AK2/GMFB/DKK1/CKAP5/FCHSD2	13
BP	GO:1905954	positive regulation of lipid localization	5/317	111/18862	0.0394372	0.297996	0.265103	TRIAP1/ASXL2/ANXA2/PTCH1/MAP2K6	5
BP	GO:0046034	ATP metabolic process	10/317	313/18862	0.0395377	0.297996	0.265103	NDUFAB1/PFKFB2/ATP5F1C/NCOR1/HSPA8/NDUFB6/NUP35/NDUFA5/COX7C/INSR	10
BP	GO:0018023	peptidyl-lysine trimethylation	3/317	45/18862	0.0397266	0.297996	0.265103	KMT2A/PWP1/SETD2	3
BP	GO:0021545	cranial nerve development	3/317	45/18862	0.0397266	0.297996	0.265103	CHD7/TMEM126A/ATP8B1	3
BP	GO:0061647	histone H3-K9 modification	3/317	45/18862	0.0397266	0.297996	0.265103	ASH1L/KAT2B/KMT2A	3
BP	GO:0002544	chronic inflammatory response	2/317	19/18862	0.039888	0.297996	0.265103	THBS1/S100A9	2
BP	GO:0006044	N-acetylglucosamine metabolic process	2/317	19/18862	0.039888	0.297996	0.265103	OGA/GNE	2
BP	GO:0030050	vesicle transport along actin filament	2/317	19/18862	0.039888	0.297996	0.265103	MYO1G/MYO5A	2
BP	GO:0033005	positive regulation of mast cell activation	2/317	19/18862	0.039888	0.297996	0.265103	SNX4/NR4A3	2
BP	GO:0034501	protein localization to kinetochore	2/317	19/18862	0.039888	0.297996	0.265103	KNL1/CENPQ	2
BP	GO:0045091	regulation of single stranded viral RNA replication via double stranded DNA intermediate	2/317	19/18862	0.039888	0.297996	0.265103	CXCL8/TOP2A	2
BP	GO:0046653	tetrahydrofolate metabolic process	2/317	19/18862	0.039888	0.297996	0.265103	ALDH1L2/MTHFS	2
BP	GO:0070584	mitochondrion morphogenesis	2/317	19/18862	0.039888	0.297996	0.265103	SLIRP/OPA1	2
BP	GO:0071731	response to nitric oxide	2/317	19/18862	0.039888	0.297996	0.265103	TXN/FOXO1	2
BP	GO:0090670	RNA localization to Cajal body	2/317	19/18862	0.039888	0.297996	0.265103	CCT6A/CCT8	2
BP	GO:0090671	telomerase RNA localization to Cajal body	2/317	19/18862	0.039888	0.297996	0.265103	CCT6A/CCT8	2
BP	GO:0090672	telomerase RNA localization	2/317	19/18862	0.039888	0.297996	0.265103	CCT6A/CCT8	2
BP	GO:0090685	RNA localization to nucleus	2/317	19/18862	0.039888	0.297996	0.265103	CCT6A/CCT8	2
BP	GO:0099111	microtubule-based transport	7/317	188/18862	0.0399788	0.298075	0.265173	BLOC1S2/HSPA8/MAP1B/TRAK1/KIF3B/DYNC1H1/OPA1	7
BP	GO:0051057	positive regulation of small GTPase mediated signal transduction	4/317	77/18862	0.0407341	0.302129	0.26878	NOTCH1/SOS2/NGF/ALS2	4
BP	GO:0051261	protein depolymerization	5/317	112/18862	0.0407364	0.302129	0.26878	CAPZA2/HSPA8/MAP1B/APC/CKAP5	5
BP	GO:0045088	regulation of innate immune response	10/317	315/18862	0.040988	0.302129	0.26878	PSMA3/PSMA6/PSMB1/PSMA5/PSMC1/TAB2/PSMA4/CADM1/PSMA1/PRKACB	10
BP	GO:0031589	cell-substrate adhesion	11/317	359/18862	0.0410297	0.302129	0.26878	ANTXR1/MACF1/THBS1/PEAK1/MYO1G/NOTCH1/KIF14/DLC1/UTRN/IQGAP1/PHLDB2	11
BP	GO:0032259	methylation	11/317	359/18862	0.0410297	0.302129	0.26878	METTL14/ARMT1/NDUFAF5/ASH1L/SMYD2/KMT2A/FBXO11/EEF1AKMT1/SETD9/PWP1/SETD2	11
BP	GO:0042493	response to drug	11/317	359/18862	0.0410297	0.302129	0.26878	DAD1/NPC1/PPM1E/THBS1/PTCH1/UMPS/MAP1B/PNP/MAP2K6/ATP8B1/CASP3	11
BP	GO:0051402	neuron apoptotic process	8/317	230/18862	0.0410921	0.302129	0.26878	NR4A2/FAM162A/DIABLO/KIF14/FOXO3/NGF/CASP3/CIT	8
BP	GO:0006090	pyruvate metabolic process	6/317	150/18862	0.0413408	0.303357	0.269872	LDHB/PFKFB2/NR4A3/NCOR1/NUP35/INSR	6
BP	GO:0046578	regulation of Ras protein signal transduction	7/317	190/18862	0.0419292	0.305236	0.271544	NOTCH1/KIF14/DLC1/CBL/ARFGEF2/NGF/ALS2	7
BP	GO:0043268	positive regulation of potassium ion transport	3/317	46/18862	0.0419866	0.305236	0.271544	WNK1/ANK2/ANO6	3
BP	GO:0043303	mast cell degranulation	3/317	46/18862	0.0419866	0.305236	0.271544	SNX4/NR4A3/CBL	3
BP	GO:0061462	protein localization to lysosome	3/317	46/18862	0.0419866	0.305236	0.271544	SORL1/LAMTOR5/HSPA8	3
BP	GO:2001056	positive regulation of cysteine-type endopeptidase activity	6/317	151/18862	0.0424711	0.305236	0.271544	S100A9/FAM162A/DIABLO/DLC1/CASP8AP2/NGF	6
BP	GO:0030522	intracellular receptor signaling pathway	9/317	274/18862	0.0426572	0.305236	0.271544	NR4A2/ASXL2/TAB2/NR4A3/NCOR1/CYP24A1/MAP2K6/NR2C2/DDX58	9
BP	GO:0034504	protein localization to nucleus	9/317	275/18862	0.0434804	0.305236	0.271544	RAN/LAMTOR5/NUP35/TXN/CCT6A/CCT8/BMP4/NMD3/SYNE1	9
BP	GO:0006457	protein folding	8/317	233/18862	0.0437753	0.305236	0.271544	DNAJB4/PPIA/PSMC1/VBP1/HSPA8/CCT6A/CCT8/PDCL3	8
BP	GO:0003215	cardiac right ventricle morphogenesis	2/317	20/18862	0.0438382	0.305236	0.271544	CHD7/NOTCH1	2
BP	GO:0006488	dolichol-linked oligosaccharide biosynthetic process	2/317	20/18862	0.0438382	0.305236	0.271544	MVD/ALG14	2
BP	GO:0032891	negative regulation of organic acid transport	2/317	20/18862	0.0438382	0.305236	0.271544	THBS1/RGS2	2
BP	GO:0039692	single stranded viral RNA replication via double stranded DNA intermediate	2/317	20/18862	0.0438382	0.305236	0.271544	CXCL8/TOP2A	2
BP	GO:0044342	type B pancreatic cell proliferation	2/317	20/18862	0.0438382	0.305236	0.271544	IGFBP3/NR4A3	2
BP	GO:0046655	folic acid metabolic process	2/317	20/18862	0.0438382	0.305236	0.271544	ALDH1L2/MTHFS	2
BP	GO:0046931	pore complex assembly	2/317	20/18862	0.0438382	0.305236	0.271544	ANO6/CCT8	2
BP	GO:0051767	nitric-oxide synthase biosynthetic process	2/317	20/18862	0.0438382	0.305236	0.271544	MAP2K6/AKAP12	2
BP	GO:0051769	regulation of nitric-oxide synthase biosynthetic process	2/317	20/18862	0.0438382	0.305236	0.271544	MAP2K6/AKAP12	2
BP	GO:0060039	pericardium development	2/317	20/18862	0.0438382	0.305236	0.271544	NOTCH1/SETD2	2
BP	GO:0060713	labyrinthine layer morphogenesis	2/317	20/18862	0.0438382	0.305236	0.271544	ST14/RSPO3	2
BP	GO:0061318	renal filtration cell differentiation	2/317	20/18862	0.0438382	0.305236	0.271544	IQGAP1/BMP4	2
BP	GO:0072112	glomerular visceral epithelial cell differentiation	2/317	20/18862	0.0438382	0.305236	0.271544	IQGAP1/BMP4	2
BP	GO:1903206	negative regulation of hydrogen peroxide-induced cell death	2/317	20/18862	0.0438382	0.305236	0.271544	NR4A3/TXN	2
BP	GO:0009150	purine ribonucleotide metabolic process	12/317	408/18862	0.0438553	0.305236	0.271544	SCD/NUDT4B/FASN/RAN/PFKFB2/ATP5F1C/NCOR1/NUP35/INSR/MVD/KYNU/OPA1	12
BP	GO:0048638	regulation of developmental growth	10/317	319/18862	0.0439974	0.305236	0.271544	MACF1/PTCH1/CHD7/NOTCH1/MAP1B/INSR/NGF/BMP4/TLL2/RGS2	10
BP	GO:0051235	maintenance of location	10/317	319/18862	0.0439974	0.305236	0.271544	INSIG1/SQLE/ASXL2/S100A9/CHD7/SORL1/ANK2/ITPR2/TXN/SYNE1	10
BP	GO:0006110	regulation of glycolytic process	4/317	79/18862	0.0440836	0.305236	0.271544	PFKFB2/NCOR1/NUP35/INSR	4
BP	GO:0051303	establishment of chromosome localization	4/317	79/18862	0.0440836	0.305236	0.271544	SPICE1/CENPQ/KIF14/DYNC1H1	4
BP	GO:0002279	mast cell activation involved in immune response	3/317	47/18862	0.0443098	0.305236	0.271544	SNX4/NR4A3/CBL	3
BP	GO:0002448	mast cell mediated immunity	3/317	47/18862	0.0443098	0.305236	0.271544	SNX4/NR4A3/CBL	3
BP	GO:0008089	anterograde axonal transport	3/317	47/18862	0.0443098	0.305236	0.271544	BLOC1S2/TRAK1/KIF3B	3
BP	GO:0031055	chromatin remodeling at centromere	3/317	47/18862	0.0443098	0.305236	0.271544	NPM1/KNL1/CENPQ	3
BP	GO:0051646	mitochondrion localization	3/317	47/18862	0.0443098	0.305236	0.271544	MAP1B/TRAK1/OPA1	3
BP	GO:1903053	regulation of extracellular matrix organization	3/317	47/18862	0.0443098	0.305236	0.271544	ANTXR1/NOTCH1/PHLDB2	3
BP	GO:0007009	plasma membrane organization	5/317	115/18862	0.0447884	0.3074	0.27347	S100A9/ASAP1/ANK2/ATP8B1/ANO6	5
BP	GO:1990845	adaptive thermogenesis	6/317	153/18862	0.0447896	0.3074	0.27347	SCD/SORL1/NOTCH1/APC/MAP2K6/DYNC1H1	6
BP	GO:0007032	endosome organization	4/317	80/18862	0.0458146	0.312701	0.278185	VTA1/DNAJC13/ARFGEF2/ALS2	4
BP	GO:0045445	myoblast differentiation	4/317	80/18862	0.0458146	0.312701	0.278185	IGFBP3/NOTCH1/PLEKHM3/BMP4	4
BP	GO:2000117	negative regulation of cysteine-type endopeptidase activity	4/317	80/18862	0.0458146	0.312701	0.278185	THBS1/TRIAP1/LAMTOR5/NGF	4
BP	GO:0002067	glandular epithelial cell differentiation	3/317	48/18862	0.0466958	0.313849	0.279206	FASN/NOTCH1/BMP4	3
BP	GO:0035850	epithelial cell differentiation involved in kidney development	3/317	48/18862	0.0466958	0.313849	0.279206	NOTCH1/IQGAP1/BMP4	3
BP	GO:0042149	cellular response to glucose starvation	3/317	48/18862	0.0466958	0.313849	0.279206	SIK1/FOXO3/SIK1B	3
BP	GO:0046605	regulation of centrosome cycle	3/317	48/18862	0.0466958	0.313849	0.279206	NPM1/SPICE1/KAT2B	3
BP	GO:0061028	establishment of endothelial barrier	3/317	48/18862	0.0466958	0.313849	0.279206	FASN/RAPGEF2/TJP1	3
BP	GO:1990090	cellular response to nerve growth factor stimulus	3/317	48/18862	0.0466958	0.313849	0.279206	RAPGEF2/CBL/NGF	3
BP	GO:1901215	negative regulation of neuron death	7/317	195/18862	0.0470721	0.313849	0.279206	NR4A2/PSMC1/NR4A3/SORL1/KIF14/CBL/NGF	7
BP	GO:0014910	regulation of smooth muscle cell migration	4/317	81/18862	0.047583	0.313849	0.279206	IGFBP3/NR4A3/SORL1/IQGAP1	4
BP	GO:0050000	chromosome localization	4/317	81/18862	0.047583	0.313849	0.279206	SPICE1/CENPQ/KIF14/DYNC1H1	4
BP	GO:0001759	organ induction	2/317	21/18862	0.0479268	0.313849	0.279206	DKK1/BMP4	2
BP	GO:0003177	pulmonary valve development	2/317	21/18862	0.0479268	0.313849	0.279206	NOTCH1/BMP4	2
BP	GO:0006490	oligosaccharide-lipid intermediate biosynthetic process	2/317	21/18862	0.0479268	0.313849	0.279206	MVD/ALG14	2
BP	GO:0006662	glycerol ether metabolic process	2/317	21/18862	0.0479268	0.313849	0.279206	FASN/TXN	2
BP	GO:0016137	glycoside metabolic process	2/317	21/18862	0.0479268	0.313849	0.279206	ABHD10/AKR1C2	2
BP	GO:0034315	regulation of Arp2/3 complex-mediated actin nucleation	2/317	21/18862	0.0479268	0.313849	0.279206	GMFB/FCHSD2	2
BP	GO:0034471	ncRNA 5'-end processing	2/317	21/18862	0.0479268	0.313849	0.279206	POP4/RPP40	2
BP	GO:0035455	response to interferon-alpha	2/317	21/18862	0.0479268	0.313849	0.279206	IFIT2/EIF2AK2	2
BP	GO:0043555	regulation of translation in response to stress	2/317	21/18862	0.0479268	0.313849	0.279206	NPM1/EIF2AK2	2
BP	GO:0072111	cell proliferation involved in kidney development	2/317	21/18862	0.0479268	0.313849	0.279206	PTCH1/BMP4	2
BP	GO:0072311	glomerular epithelial cell differentiation	2/317	21/18862	0.0479268	0.313849	0.279206	IQGAP1/BMP4	2
BP	GO:0099515	actin filament-based transport	2/317	21/18862	0.0479268	0.313849	0.279206	MYO1G/MYO5A	2
BP	GO:1903429	regulation of cell maturation	2/317	21/18862	0.0479268	0.313849	0.279206	KIF14/OPA1	2
BP	GO:2000737	negative regulation of stem cell differentiation	2/317	21/18862	0.0479268	0.313849	0.279206	NOTCH1/CDK13	2
BP	GO:0072521	purine-containing compound metabolic process	13/317	460/18862	0.0480403	0.314038	0.279374	SCD/NUDT4B/FASN/RAN/PFKFB2/ATP5F1C/NCOR1/NUP35/PNP/INSR/MVD/KYNU/OPA1	13
BP	GO:0006470	protein dephosphorylation	10/317	325/18862	0.0487879	0.317895	0.282806	IGFBP3/PTPN14/PPM1E/PPIA/PTP4A1/PPA2/CDC14B/PTPN13/DLC1/EIF2AK2	10
BP	GO:0007052	mitotic spindle organization	5/317	118/18862	0.0490732	0.317895	0.282806	RAN/SPICE1/KIF3B/DYNC1H1/CKAP5	5
BP	GO:0008637	apoptotic mitochondrial changes	5/317	118/18862	0.0490732	0.317895	0.282806	TRIAP1/IFIT2/FAM162A/BLOC1S2/OPA1	5
BP	GO:0032873	negative regulation of stress-activated MAPK cascade	3/317	49/18862	0.049144	0.317895	0.282806	PPIA/NCOR1/FOXO1	3
BP	GO:0045661	regulation of myoblast differentiation	3/317	49/18862	0.049144	0.317895	0.282806	IGFBP3/NOTCH1/BMP4	3
BP	GO:0070303	negative regulation of stress-activated protein kinase signaling cascade	3/317	49/18862	0.049144	0.317895	0.282806	PPIA/NCOR1/FOXO1	3
BP	GO:0032496	response to lipopolysaccharide	10/317	326/18862	0.049619	0.320409	0.285042	CXCL8/CXCL3/S100A9/TAB2/NOTCH1/IL24/SLPI/CASP3/AKAP12/SASH1	10
BP	GO:0097193	intrinsic apoptotic signaling pathway	9/317	283/18862	0.050452	0.324749	0.288903	PPIA/TRIAP1/S100A9/DIABLO/CASP4/BCL2A1/OPA1/CASP3/PDCD10	9
BP	GO:0010906	regulation of glucose metabolic process	5/317	119/18862	0.0505534	0.324749	0.288903	SIK1/IGFBP3/PFKFB2/KAT2B/INSR	5
BP	GO:0045446	endothelial cell differentiation	5/317	119/18862	0.0505534	0.324749	0.288903	FASN/NOTCH1/RAPGEF2/BMP4/TJP1	5
BP	GO:0006066	alcohol metabolic process	11/317	373/18862	0.0513982	0.328027	0.291819	INSIG1/SCD/NPC1/NUDT4B/SQLE/FASN/RAN/AKR1C2/CYP51A1/IMPA1/MVD	11
BP	GO:0032456	endocytic recycling	3/317	50/18862	0.0516538	0.328027	0.291819	SNX4/SORL1/EPG5	3
BP	GO:0045668	negative regulation of osteoblast differentiation	3/317	50/18862	0.0516538	0.328027	0.291819	PTCH1/CRIM1/NOTCH1	3
BP	GO:0048260	positive regulation of receptor-mediated endocytosis	3/317	50/18862	0.0516538	0.328027	0.291819	ANXA2/INSR/CBL	3
BP	GO:1903202	negative regulation of oxidative stress-induced cell death	3/317	50/18862	0.0516538	0.328027	0.291819	PPIA/NR4A3/TXN	3
BP	GO:1990089	response to nerve growth factor	3/317	50/18862	0.0516538	0.328027	0.291819	RAPGEF2/CBL/NGF	3
BP	GO:0032069	regulation of nuclease activity	2/317	22/18862	0.0521481	0.328027	0.291819	NPM1/OASL	2
BP	GO:0032727	positive regulation of interferon-alpha production	2/317	22/18862	0.0521481	0.328027	0.291819	DDX58/SETD2	2
BP	GO:0033081	regulation of T cell differentiation in thymus	2/317	22/18862	0.0521481	0.328027	0.291819	SOS2/BMP4	2
BP	GO:0071359	cellular response to dsRNA	2/317	22/18862	0.0521481	0.328027	0.291819	NPM1/DDX58	2
BP	GO:1901032	negative regulation of response to reactive oxygen species	2/317	22/18862	0.0521481	0.328027	0.291819	NR4A3/TXN	2
BP	GO:2000725	regulation of cardiac muscle cell differentiation	2/317	22/18862	0.0521481	0.328027	0.291819	DKK1/BMP4	2
BP	GO:0051147	regulation of muscle cell differentiation	6/317	159/18862	0.0522122	0.328027	0.291819	SIK1/NOTCH1/DKK1/MORF4L2/BMP4/RGS2	6
BP	GO:0006473	protein acetylation	7/317	200/18862	0.0526019	0.329361	0.293006	NAA20/KAT2B/MBIP/MORF4L2/KMT2A/HAT1/FOXO1	7
BP	GO:0010952	positive regulation of peptidase activity	7/317	200/18862	0.0526019	0.329361	0.293006	ANTXR1/S100A9/FAM162A/DIABLO/DLC1/CASP8AP2/NGF	7
BP	GO:0030336	negative regulation of cell migration	10/317	330/18862	0.0530382	0.33144	0.294856	IGFBP3/THBS1/NOTCH1/IL24/DLC1/FOXO3/SRGAP2B/SRGAP1/PDCD10/PHLDB2	10
BP	GO:1903313	positive regulation of mRNA metabolic process	4/317	84/18862	0.0531126	0.33144	0.294856	METTL14/TNRC6A/HSPA8/RBM3	4
BP	GO:0006520	cellular amino acid metabolic process	10/317	331/18862	0.0539169	0.335895	0.298819	PSMA3/PSMA6/PSMB1/PSMA5/PSMC1/PPA2/PSMA4/MTHFS/KYNU/PSMA1	10
BP	GO:0000186	activation of MAPKK activity	3/317	51/18862	0.0542245	0.336119	0.299018	EIF2AK2/NGF/BMP4	3
BP	GO:0030514	negative regulation of BMP signaling pathway	3/317	51/18862	0.0542245	0.336119	0.299018	SORL1/CRIM1/NOTCH1	3
BP	GO:0032206	positive regulation of telomere maintenance	3/317	51/18862	0.0542245	0.336119	0.299018	HMBOX1/CCT6A/CCT8	3
BP	GO:0032370	positive regulation of lipid transport	4/317	85/18862	0.0550302	0.340545	0.302956	TRIAP1/ANXA2/PTCH1/MAP2K6	4
BP	GO:0000715	nucleotide-excision repair, DNA damage recognition	2/317	23/18862	0.0564964	0.341647	0.303936	COPS8/CETN2	2
BP	GO:0000966	RNA 5'-end processing	2/317	23/18862	0.0564964	0.341647	0.303936	POP4/RPP40	2
BP	GO:0006622	protein targeting to lysosome	2/317	23/18862	0.0564964	0.341647	0.303936	SORL1/HSPA8	2
BP	GO:0009226	nucleotide-sugar biosynthetic process	2/317	23/18862	0.0564964	0.341647	0.303936	UAP1/UGP2	2
BP	GO:0030194	positive regulation of blood coagulation	2/317	23/18862	0.0564964	0.341647	0.303936	THBS1/ANO6	2
BP	GO:0034063	stress granule assembly	2/317	23/18862	0.0564964	0.341647	0.303936	DYNC1H1/PRRC2C	2
BP	GO:0045943	positive regulation of transcription by RNA polymerase I	2/317	23/18862	0.0564964	0.341647	0.303936	NOL11/PWP1	2
BP	GO:0046628	positive regulation of insulin receptor signaling pathway	2/317	23/18862	0.0564964	0.341647	0.303936	SORL1/OPA1	2
BP	GO:0048026	positive regulation of mRNA splicing, via spliceosome	2/317	23/18862	0.0564964	0.341647	0.303936	HSPA8/RBM3	2
BP	GO:0051457	maintenance of protein location in nucleus	2/317	23/18862	0.0564964	0.341647	0.303936	TXN/SYNE1	2
BP	GO:0060353	regulation of cell adhesion molecule production	2/317	23/18862	0.0564964	0.341647	0.303936	CXCL8/NOTCH1	2
BP	GO:1900048	positive regulation of hemostasis	2/317	23/18862	0.0564964	0.341647	0.303936	THBS1/ANO6	2
BP	GO:1904754	positive regulation of vascular associated smooth muscle cell migration	2/317	23/18862	0.0564964	0.341647	0.303936	NR4A3/IQGAP1	2
BP	GO:2000353	positive regulation of endothelial cell apoptotic process	2/317	23/18862	0.0564964	0.341647	0.303936	THBS1/ANO6	2
BP	GO:0032210	regulation of telomere maintenance via telomerase	3/317	52/18862	0.0568554	0.342702	0.304874	HMBOX1/CCT6A/CCT8	3
BP	GO:0033059	cellular pigmentation	3/317	52/18862	0.0568554	0.342702	0.304874	MYO5A/BLOC1S2/RAB38	3
BP	GO:0051781	positive regulation of cell division	4/317	86/18862	0.0569848	0.342925	0.305073	CDC14B/KIF14/KIF3B/CIT	4
BP	GO:0071621	granulocyte chemotaxis	5/317	124/18862	0.0583442	0.350537	0.311845	CXCL8/THBS1/PPIA/CXCL3/S100A9	5
BP	GO:0033157	regulation of intracellular protein transport	8/317	248/18862	0.0589134	0.353385	0.314379	INSIG1/PTPN14/ZFAND1/RAN/SORL1/TXN/BMP4/PDCD10	8
BP	GO:0045599	negative regulation of fat cell differentiation	3/317	53/18862	0.0595459	0.354963	0.315782	INSIG1/TRIO/FOXO1	3
BP	GO:0006109	regulation of carbohydrate metabolic process	7/317	206/18862	0.0597559	0.354963	0.315782	SIK1/IGFBP3/PFKFB2/NCOR1/NUP35/KAT2B/INSR	7
BP	GO:0007584	response to nutrient	6/317	165/18862	0.0603427	0.354963	0.315782	DAD1/AQP3/MAP1B/CYP24A1/KYNU/HAT1	6
BP	GO:0007628	adult walking behavior	2/317	24/18862	0.0609664	0.354963	0.315782	NPC1/CHD7	2
BP	GO:0032528	microvillus organization	2/317	24/18862	0.0609664	0.354963	0.315782	RAPGEF2/ATP8B1	2
BP	GO:0036315	cellular response to sterol	2/317	24/18862	0.0609664	0.354963	0.315782	INSIG1/PTCH1	2
BP	GO:0045662	negative regulation of myoblast differentiation	2/317	24/18862	0.0609664	0.354963	0.315782	NOTCH1/BMP4	2
BP	GO:0045821	positive regulation of glycolytic process	2/317	24/18862	0.0609664	0.354963	0.315782	PFKFB2/INSR	2
BP	GO:0046039	GTP metabolic process	2/317	24/18862	0.0609664	0.354963	0.315782	RAN/OPA1	2
BP	GO:0046835	carbohydrate phosphorylation	2/317	24/18862	0.0609664	0.354963	0.315782	PFKFB2/GNE	2
BP	GO:0050820	positive regulation of coagulation	2/317	24/18862	0.0609664	0.354963	0.315782	THBS1/ANO6	2
BP	GO:0060037	pharyngeal system development	2/317	24/18862	0.0609664	0.354963	0.315782	PTCH1/BMP4	2
BP	GO:0072010	glomerular epithelium development	2/317	24/18862	0.0609664	0.354963	0.315782	IQGAP1/BMP4	2
BP	GO:2000209	regulation of anoikis	2/317	24/18862	0.0609664	0.354963	0.315782	SIK1/NOTCH1	2
BP	GO:2001026	regulation of endothelial cell chemotaxis	2/317	24/18862	0.0609664	0.354963	0.315782	THBS1/NOTCH1	2
BP	GO:0002064	epithelial cell development	7/317	207/18862	0.0610036	0.354963	0.315782	ST14/FASN/NOTCH1/RAPGEF2/IQGAP1/BMP4/TJP1	7
BP	GO:0001708	cell fate specification	4/317	88/18862	0.0610046	0.354963	0.315782	PTCH1/NOTCH1/APC/DKK1	4
BP	GO:0014909	smooth muscle cell migration	4/317	88/18862	0.0610046	0.354963	0.315782	IGFBP3/NR4A3/SORL1/IQGAP1	4
BP	GO:0006486	protein glycosylation	8/317	250/18862	0.0611532	0.354963	0.315782	DAD1/NPC1/OGA/OSTC/TRAK1/MVD/GALNT3/ALG14	8
BP	GO:0043413	macromolecule glycosylation	8/317	250/18862	0.0611532	0.354963	0.315782	DAD1/NPC1/OGA/OSTC/TRAK1/MVD/GALNT3/ALG14	8
BP	GO:0048511	rhythmic process	9/317	294/18862	0.061184	0.354963	0.315782	SIK1/TOP2A/NCOR1/KAT2B/MAP2K6/KMT2A/CASP3/KDM5A/CBX3	9
BP	GO:0016050	vesicle organization	10/317	339/18862	0.0612937	0.355045	0.315855	INSIG1/VTA1/ANXA2/BLOC1S2/DNAJC13/RAB38/SPINK2/KNL1/ARFGEF2/ALS2	10
BP	GO:0045471	response to ethanol	5/317	126/18862	0.0616423	0.356508	0.317156	CLDN7/RPS4X/ITPR2/CBL/RGS2	5
BP	GO:0007162	negative regulation of cell adhesion	9/317	295/18862	0.0622266	0.356948	0.317548	CLDN7/EPCAM/WNK1/THBS1/NOTCH1/DLC1/BMP4/CASP3/PHLDB2	9
BP	GO:0031647	regulation of protein stability	9/317	295/18862	0.0622266	0.356948	0.317548	DAD1/HSPA8/ANK2/AAK1/CCT6A/CCT8/PDCL3/CASP3/PDCD10	9
BP	GO:1903829	positive regulation of cellular protein localization	9/317	295/18862	0.0622266	0.356948	0.317548	RAN/SORL1/LAMTOR5/CENPQ/APC/CCT6A/IQGAP1/CCT8/NMD3	9
BP	GO:0006913	nucleocytoplasmic transport	10/317	340/18862	0.0622597	0.356948	0.317548	SARNP/PTPN14/RAN/NPM1/NUP35/SRSF3/TXN/BMP4/NMD3/SETD2	10
BP	GO:0002043	blood vessel endothelial cell proliferation involved in sprouting angiogenesis	3/317	54/18862	0.0622953	0.356948	0.317548	THBS1/BMP4/PDCD10	3
BP	GO:0045071	negative regulation of viral genome replication	3/317	54/18862	0.0622953	0.356948	0.317548	EIF2AK2/OASL/SLPI	3
BP	GO:0033273	response to vitamin	4/317	89/18862	0.0630694	0.358873	0.31926	AQP3/MAP1B/CYP24A1/KYNU	4
BP	GO:0043044	ATP-dependent chromatin remodeling	4/317	89/18862	0.0630694	0.358873	0.31926	NPM1/KNL1/CENPQ/ACTR6	4
BP	GO:0048525	negative regulation of viral process	4/317	89/18862	0.0630694	0.358873	0.31926	PPIA/EIF2AK2/OASL/SLPI	4
BP	GO:0051492	regulation of stress fiber assembly	4/317	89/18862	0.0630694	0.358873	0.31926	PPM1E/DLC1/TJP1/PHLDB2	4
BP	GO:0048736	appendage development	6/317	167/18862	0.0632111	0.358873	0.31926	PTCH1/CHD7/NOTCH1/KAT2B/DKK1/BMP4	6
BP	GO:0060173	limb development	6/317	167/18862	0.0632111	0.358873	0.31926	PTCH1/CHD7/NOTCH1/KAT2B/DKK1/BMP4	6
BP	GO:0060271	cilium assembly	11/317	388/18862	0.0643274	0.360588	0.320787	VDAC3/ASAP1/HAUS7/CDC14B/ABLIM1/NOTCH1/KIF3B/DYNC1H1/CETN2/CKAP5/HAUS1	11
BP	GO:0006006	glucose metabolic process	7/317	210/18862	0.0648422	0.360588	0.320787	SIK1/IGFBP3/MDH1/PFKFB2/KAT2B/INSR/HECTD4	7
BP	GO:0001836	release of cytochrome c from mitochondria	3/317	55/18862	0.0651027	0.360588	0.320787	TRIAP1/FAM162A/OPA1	3
BP	GO:0006120	mitochondrial electron transport, NADH to ubiquinone	3/317	55/18862	0.0651027	0.360588	0.320787	NDUFAB1/NDUFB6/NDUFA5	3
BP	GO:0035904	aorta development	3/317	55/18862	0.0651027	0.360588	0.320787	CHD7/MYLK/NOTCH1	3
BP	GO:0043470	regulation of carbohydrate catabolic process	4/317	90/18862	0.0651706	0.360588	0.320787	PFKFB2/NCOR1/NUP35/INSR	4
BP	GO:0070301	cellular response to hydrogen peroxide	4/317	90/18862	0.0651706	0.360588	0.320787	NR4A3/TXN/PDCD10/FOXO1	4
BP	GO:0051169	nuclear transport	10/317	343/18862	0.0652165	0.360588	0.320787	SARNP/PTPN14/RAN/NPM1/NUP35/SRSF3/TXN/BMP4/NMD3/SETD2	10
BP	GO:0002068	glandular epithelial cell development	2/317	25/18862	0.0655527	0.360588	0.320787	FASN/BMP4	2
BP	GO:0007026	negative regulation of microtubule depolymerization	2/317	25/18862	0.0655527	0.360588	0.320787	MAP1B/APC	2
BP	GO:0031579	membrane raft organization	2/317	25/18862	0.0655527	0.360588	0.320787	NPC1/ANXA2	2
BP	GO:0060740	prostate gland epithelium morphogenesis	2/317	25/18862	0.0655527	0.360588	0.320787	NOTCH1/BMP4	2
BP	GO:0071459	protein localization to chromosome, centromeric region	2/317	25/18862	0.0655527	0.360588	0.320787	KNL1/CENPQ	2
BP	GO:0072012	glomerulus vasculature development	2/317	25/18862	0.0655527	0.360588	0.320787	NOTCH1/BMP4	2
BP	GO:0090659	walking behavior	2/317	25/18862	0.0655527	0.360588	0.320787	NPC1/CHD7	2
BP	GO:1900078	positive regulation of cellular response to insulin stimulus	2/317	25/18862	0.0655527	0.360588	0.320787	SORL1/OPA1	2
BP	GO:1902914	regulation of protein polyubiquitination	2/317	25/18862	0.0655527	0.360588	0.320787	PPIA/SASH1	2
BP	GO:1903588	negative regulation of blood vessel endothelial cell proliferation involved in sprouting angiogenesis	2/317	25/18862	0.0655527	0.360588	0.320787	THBS1/PDCD10	2
BP	GO:1903798	regulation of production of miRNAs involved in gene silencing by miRNA	2/317	25/18862	0.0655527	0.360588	0.320787	NCOR1/BMP4	2
BP	GO:1905048	regulation of metallopeptidase activity	2/317	25/18862	0.0655527	0.360588	0.320787	ANTXR1/SORL1	2
BP	GO:2000050	regulation of non-canonical Wnt signaling pathway	2/317	25/18862	0.0655527	0.360588	0.320787	RSPO3/DKK1	2
BP	GO:0034599	cellular response to oxidative stress	9/317	299/18862	0.0665105	0.365316	0.324992	PRDX1/PPIA/NR4A2/NR4A3/DIABLO/FOXO3/TXN/PDCD10/FOXO1	9
BP	GO:2000146	negative regulation of cell motility	10/317	345/18862	0.0672371	0.368606	0.327919	IGFBP3/THBS1/NOTCH1/IL24/DLC1/FOXO3/SRGAP2B/SRGAP1/PDCD10/PHLDB2	10
BP	GO:0002690	positive regulation of leukocyte chemotaxis	4/317	91/18862	0.0673081	0.368606	0.327919	CXCL8/WNK1/THBS1/ANO6	4
BP	GO:0048639	positive regulation of developmental growth	6/317	170/18862	0.0676623	0.37	0.329159	MACF1/CHD7/NOTCH1/MAP1B/INSR/NGF	6
BP	GO:0034508	centromere complex assembly	3/317	56/18862	0.0679675	0.370034	0.32919	NPM1/KNL1/CENPQ	3
BP	GO:0043388	positive regulation of DNA binding	3/317	56/18862	0.0679675	0.370034	0.32919	LAMTOR5/TXN/NGF	3
BP	GO:0097035	regulation of membrane lipid distribution	3/317	56/18862	0.0679675	0.370034	0.32919	TRIAP1/ATP8B1/ANO6	3
BP	GO:0002237	response to molecule of bacterial origin	10/317	346/18862	0.0682623	0.371095	0.330133	CXCL8/CXCL3/S100A9/TAB2/NOTCH1/IL24/SLPI/CASP3/AKAP12/SASH1	10
BP	GO:0016571	histone methylation	5/317	130/18862	0.0685492	0.37211	0.331036	ASH1L/SMYD2/KMT2A/PWP1/SETD2	5
BP	GO:0001659	temperature homeostasis	6/317	171/18862	0.0691856	0.37316	0.331971	SCD/NOTCH1/APC/MAP2K6/DYNC1H1/FOXO1	6
BP	GO:0045185	maintenance of protein location	4/317	92/18862	0.0694815	0.37316	0.331971	INSIG1/SORL1/TXN/SYNE1	4
BP	GO:0003156	regulation of animal organ formation	2/317	26/18862	0.0702502	0.37316	0.331971	DKK1/BMP4	2
BP	GO:0006706	steroid catabolic process	2/317	26/18862	0.0702502	0.37316	0.331971	HSD17B11/CYP24A1	2
BP	GO:0010464	regulation of mesenchymal cell proliferation	2/317	26/18862	0.0702502	0.37316	0.331971	NFIB/BMP4	2
BP	GO:0018904	ether metabolic process	2/317	26/18862	0.0702502	0.37316	0.331971	FASN/TXN	2
BP	GO:0021772	olfactory bulb development	2/317	26/18862	0.0702502	0.37316	0.331971	CHD7/KIF14	2
BP	GO:0021952	central nervous system projection neuron axonogenesis	2/317	26/18862	0.0702502	0.37316	0.331971	NR4A2/NFIB	2
BP	GO:0034162	toll-like receptor 9 signaling pathway	2/317	26/18862	0.0702502	0.37316	0.331971	PIK3AP1/EPG5	2
BP	GO:0061082	myeloid leukocyte cytokine production	2/317	26/18862	0.0702502	0.37316	0.331971	NR4A3/DDX58	2
BP	GO:0061437	renal system vasculature development	2/317	26/18862	0.0702502	0.37316	0.331971	NOTCH1/BMP4	2
BP	GO:0061440	kidney vasculature development	2/317	26/18862	0.0702502	0.37316	0.331971	NOTCH1/BMP4	2
BP	GO:0070920	regulation of production of small RNA involved in gene silencing by RNA	2/317	26/18862	0.0702502	0.37316	0.331971	NCOR1/BMP4	2
BP	GO:1901071	glucosamine-containing compound metabolic process	2/317	26/18862	0.0702502	0.37316	0.331971	OGA/GNE	2
BP	GO:1903205	regulation of hydrogen peroxide-induced cell death	2/317	26/18862	0.0702502	0.37316	0.331971	NR4A3/TXN	2
BP	GO:0002260	lymphocyte homeostasis	3/317	57/18862	0.0708887	0.374871	0.333492	SOS2/PPP2R3C/CASP3	3
BP	GO:0032387	negative regulation of intracellular transport	3/317	57/18862	0.0708887	0.374871	0.333492	INSIG1/MAP1B/TXN	3
BP	GO:0060113	inner ear receptor cell differentiation	3/317	57/18862	0.0708887	0.374871	0.333492	NOTCH1/ATP8B1/BMP4	3
BP	GO:0090068	positive regulation of cell cycle process	9/317	303/18862	0.070976	0.374871	0.333492	TRIAP1/NPM1/CDC14B/KIF14/KIF3B/INSR/DYNC1H1/RBL2/CIT	9
BP	GO:0051607	defense response to virus	8/317	260/18862	0.0731475	0.384835	0.342357	IRF9/IFIT2/HERC5/TRIM34/EIF2AK2/OASL/DDX58/SETD2	8
BP	GO:0140546	defense response to symbiont	8/317	260/18862	0.0731475	0.384835	0.342357	IRF9/IFIT2/HERC5/TRIM34/EIF2AK2/OASL/DDX58/SETD2	8
BP	GO:0034660	ncRNA metabolic process	13/317	492/18862	0.0732026	0.384835	0.342357	POP4/EXOSC1/RPL10A/MRPL1/RAN/CHD7/PPA2/NOL11/DCAF13/KAT2B/NGDN/RPP40/NIFK	13
BP	GO:0043414	macromolecule methylation	9/317	305/18862	0.0732773	0.384835	0.342357	METTL14/ARMT1/ASH1L/SMYD2/KMT2A/FBXO11/EEF1AKMT1/PWP1/SETD2	9
BP	GO:0002011	morphogenesis of an epithelial sheet	3/317	58/18862	0.0738656	0.384911	0.342424	NOTCH1/PDCD10/PHLDB2	3
BP	GO:0046128	purine ribonucleoside metabolic process	3/317	58/18862	0.0738656	0.384911	0.342424	RAN/PNP/OPA1	3
BP	GO:0045666	positive regulation of neuron differentiation	4/317	94/18862	0.0739356	0.384911	0.342424	MAP1B/TCF12/NGF/BMP4	4
BP	GO:0097194	execution phase of apoptosis	4/317	94/18862	0.0739356	0.384911	0.342424	TOP2A/CASP4/DLC1/CASP3	4
BP	GO:0051403	stress-activated MAPK cascade	8/317	261/18862	0.0744201	0.384911	0.342424	PPIA/TAB2/NCOR1/MBIP/EIF2AK2/PDCD10/FOXO1/SASH1	8
BP	GO:0051271	negative regulation of cellular component movement	10/317	352/18862	0.0746221	0.384911	0.342424	IGFBP3/THBS1/NOTCH1/IL24/DLC1/FOXO3/SRGAP2B/SRGAP1/PDCD10/PHLDB2	10
BP	GO:0006760	folic acid-containing compound metabolic process	2/317	27/18862	0.075054	0.384911	0.342424	ALDH1L2/MTHFS	2
BP	GO:0007143	female meiotic nuclear division	2/317	27/18862	0.075054	0.384911	0.342424	TOP2A/MARF1	2
BP	GO:0018195	peptidyl-arginine modification	2/317	27/18862	0.075054	0.384911	0.342424	NDUFAF5/FBXO11	2
BP	GO:0032366	intracellular sterol transport	2/317	27/18862	0.075054	0.384911	0.342424	NPC1/ANXA2	2
BP	GO:0032367	intracellular cholesterol transport	2/317	27/18862	0.075054	0.384911	0.342424	NPC1/ANXA2	2
BP	GO:0032438	melanosome organization	2/317	27/18862	0.075054	0.384911	0.342424	BLOC1S2/RAB38	2
BP	GO:0042501	serine phosphorylation of STAT protein	2/317	27/18862	0.075054	0.384911	0.342424	IL24/PWP1	2
BP	GO:0060512	prostate gland morphogenesis	2/317	27/18862	0.075054	0.384911	0.342424	NOTCH1/BMP4	2
BP	GO:0070199	establishment of protein localization to chromosome	2/317	27/18862	0.075054	0.384911	0.342424	CCT6A/CCT8	2
BP	GO:1902883	negative regulation of response to oxidative stress	2/317	27/18862	0.075054	0.384911	0.342424	NR4A3/TXN	2
BP	GO:1903649	regulation of cytoplasmic transport	2/317	27/18862	0.075054	0.384911	0.342424	SORL1/DNAJC13	2
BP	GO:0051897	positive regulation of protein kinase B signaling	6/317	175/18862	0.0754763	0.386543	0.343876	THBS1/PIK3AP1/AKR1C2/INSR/TXN/NRG4	6
BP	GO:0034470	ncRNA processing	11/317	400/18862	0.0760784	0.38909	0.346142	POP4/EXOSC1/RPL10A/MRPL1/CHD7/NOL11/DCAF13/KAT2B/NGDN/RPP40/NIFK	11
BP	GO:0060840	artery development	4/317	95/18862	0.0762157	0.389256	0.34629	CHD7/MYLK/NOTCH1/BMP4	4
BP	GO:0090150	establishment of protein localization to membrane	10/317	354/18862	0.0768219	0.391073	0.347907	NPC1/RPL23A/MACF1/RPS13/RPL10A/SRP14/RPS4X/RPS12/RPS4Y1/RPS18	10
BP	GO:0090303	positive regulation of wound healing	3/317	59/18862	0.0768973	0.391073	0.347907	THBS1/MYLK/ANO6	3
BP	GO:1904589	regulation of protein import	3/317	59/18862	0.0768973	0.391073	0.347907	RAN/HSPA8/BMP4	3
BP	GO:0070085	glycosylation	8/317	263/18862	0.0770055	0.391073	0.347907	DAD1/NPC1/OGA/OSTC/TRAK1/MVD/GALNT3/ALG14	8
BP	GO:0048839	inner ear development	6/317	176/18862	0.0770982	0.391073	0.347907	INSIG1/CHD7/NOTCH1/ATP8B1/BMP4/OPA1	6
BP	GO:0051701	biological process involved in interaction with host	7/317	219/18862	0.0772192	0.391153	0.347977	NPC1/CXCL8/PPIA/INSR/TRIM34/EIF2AK2/CBL	7
BP	GO:0042542	response to hydrogen peroxide	5/317	135/18862	0.0777605	0.392823	0.349463	NR4A3/TXN/CASP3/PDCD10/FOXO1	5
BP	GO:0051783	regulation of nuclear division	5/317	135/18862	0.0777605	0.392823	0.349463	MKI67/APC/INSR/BMP4/CDK13	5
BP	GO:0060562	epithelial tube morphogenesis	9/317	309/18862	0.0780171	0.393583	0.35014	ST14/PTCH1/NOTCH1/DLC1/BMP4/PRKACB/OPA1/CASP3/SETD2	9
BP	GO:0003279	cardiac septum development	4/317	96/18862	0.078531	0.394034	0.350541	CHD7/NOTCH1/ANK2/BMP4	4
BP	GO:0003300	cardiac muscle hypertrophy	4/317	96/18862	0.078531	0.394034	0.350541	NR4A3/NOTCH1/RGS2/FOXO1	4
BP	GO:0032091	negative regulation of protein binding	4/317	96/18862	0.078531	0.394034	0.350541	IFIT2/SORL1/DKK1/SLPI	4
BP	GO:0043648	dicarboxylic acid metabolic process	4/317	96/18862	0.078531	0.394034	0.350541	MDH1/ALDH1L2/MTHFS/KYNU	4
BP	GO:0045598	regulation of fat cell differentiation	5/317	136/18862	0.079679	0.395442	0.351793	INSIG1/ASXL2/TRIO/AAMDC/FOXO1	5
BP	GO:0021988	olfactory lobe development	2/317	28/18862	0.079959	0.395442	0.351793	CHD7/KIF14	2
BP	GO:0032607	interferon-alpha production	2/317	28/18862	0.079959	0.395442	0.351793	DDX58/SETD2	2
BP	GO:0032647	regulation of interferon-alpha production	2/317	28/18862	0.079959	0.395442	0.351793	DDX58/SETD2	2
BP	GO:0048753	pigment granule organization	2/317	28/18862	0.079959	0.395442	0.351793	BLOC1S2/RAB38	2
BP	GO:0060795	cell fate commitment involved in formation of primary germ layer	2/317	28/18862	0.079959	0.395442	0.351793	DKK1/BMP4	2
BP	GO:0070861	regulation of protein exit from endoplasmic reticulum	2/317	28/18862	0.079959	0.395442	0.351793	INSIG1/SORL1	2
BP	GO:0032890	regulation of organic acid transport	3/317	60/18862	0.079983	0.395442	0.351793	THBS1/MAP2K6/RGS2	3
BP	GO:0043966	histone H3 acetylation	3/317	60/18862	0.079983	0.395442	0.351793	KAT2B/MBIP/KMT2A	3
BP	GO:0045576	mast cell activation	3/317	60/18862	0.079983	0.395442	0.351793	SNX4/NR4A3/CBL	3
BP	GO:1904356	regulation of telomere maintenance via telomere lengthening	3/317	60/18862	0.079983	0.395442	0.351793	HMBOX1/CCT6A/CCT8	3
BP	GO:0045807	positive regulation of endocytosis	4/317	97/18862	0.080881	0.39935	0.35527	ANXA2/INSR/CBL/ANO6	4
BP	GO:0003158	endothelium development	5/317	137/18862	0.0816227	0.401943	0.357577	FASN/NOTCH1/RAPGEF2/BMP4/TJP1	5
BP	GO:0070507	regulation of microtubule cytoskeleton organization	5/317	137/18862	0.0816227	0.401943	0.357577	MAP1B/APC/DYNC1H1/CKAP5/PHLDB2	5
BP	GO:0007369	gastrulation	6/317	179/18862	0.0820817	0.403668	0.359111	WNK1/NR4A3/DKK1/BMP4/PHLDB2/SETD2	6
BP	GO:0030858	positive regulation of epithelial cell differentiation	3/317	61/18862	0.0831219	0.405729	0.360944	PTCH1/NOTCH1/BMP4	3
BP	GO:0042278	purine nucleoside metabolic process	3/317	61/18862	0.0831219	0.405729	0.360944	RAN/PNP/OPA1	3
BP	GO:0045995	regulation of embryonic development	3/317	61/18862	0.0831219	0.405729	0.360944	INSR/NR2C2/PHLDB2	3
BP	GO:0048645	animal organ formation	3/317	61/18862	0.0831219	0.405729	0.360944	NOTCH1/DKK1/BMP4	3
BP	GO:0071230	cellular response to amino acid stimulus	3/317	61/18862	0.0831219	0.405729	0.360944	LAMTOR5/OPA1/PNPLA3	3
BP	GO:0051817	modulation of process of other organism involved in symbiotic interaction	4/317	98/18862	0.0832656	0.405729	0.360944	ANXA2/HSPA8/INSR/EIF2AK2	4
BP	GO:0110020	regulation of actomyosin structure organization	4/317	98/18862	0.0832656	0.405729	0.360944	PPM1E/DLC1/TJP1/PHLDB2	4
BP	GO:0016485	protein processing	7/317	224/18862	0.0846531	0.409687	0.364466	THBS1/PTCH1/SEC11C/CASP4/NGF/PRKACB/CASP3	7
BP	GO:0010880	regulation of release of sequestered calcium ion into cytosol by sarcoplasmic reticulum	2/317	29/18862	0.0849607	0.409687	0.364466	CHD7/ANK2	2
BP	GO:0019048	modulation by virus of host process	2/317	29/18862	0.0849607	0.409687	0.364466	INSR/EIF2AK2	2
BP	GO:0031114	regulation of microtubule depolymerization	2/317	29/18862	0.0849607	0.409687	0.364466	MAP1B/APC	2
BP	GO:0031116	positive regulation of microtubule polymerization	2/317	29/18862	0.0849607	0.409687	0.364466	MAP1B/CKAP5	2
BP	GO:0031365	N-terminal protein amino acid modification	2/317	29/18862	0.0849607	0.409687	0.364466	NAA20/KAT2B	2
BP	GO:0043032	positive regulation of macrophage activation	2/317	29/18862	0.0849607	0.409687	0.364466	THBS1/IL1RL1	2
BP	GO:0071549	cellular response to dexamethasone stimulus	2/317	29/18862	0.0849607	0.409687	0.364466	CBX3/FOXO1	2
BP	GO:0032872	regulation of stress-activated MAPK cascade	6/317	181/18862	0.0855017	0.410727	0.365391	PPIA/NCOR1/EIF2AK2/PDCD10/FOXO1/SASH1	6
BP	GO:0031333	negative regulation of protein-containing complex assembly	5/317	139/18862	0.0855853	0.410727	0.365391	CAPZA2/CLDN7/SORL1/KIF14/DKK1	5
BP	GO:0014897	striated muscle hypertrophy	4/317	99/18862	0.0856845	0.410727	0.365391	NR4A3/NOTCH1/RGS2/FOXO1	4
BP	GO:0042775	mitochondrial ATP synthesis coupled electron transport	4/317	99/18862	0.0856845	0.410727	0.365391	NDUFAB1/NDUFB6/NDUFA5/COX7C	4
BP	GO:0044782	cilium organization	11/317	409/18862	0.0857294	0.410727	0.365391	VDAC3/ASAP1/HAUS7/CDC14B/ABLIM1/NOTCH1/KIF3B/DYNC1H1/CETN2/CKAP5/HAUS1	11
BP	GO:0008344	adult locomotory behavior	3/317	62/18862	0.0863129	0.411928	0.366459	NPC1/NR4A2/CHD7	3
BP	GO:0032835	glomerulus development	3/317	62/18862	0.0863129	0.411928	0.366459	NOTCH1/IQGAP1/BMP4	3
BP	GO:0042490	mechanoreceptor differentiation	3/317	62/18862	0.0863129	0.411928	0.366459	NOTCH1/ATP8B1/BMP4	3
BP	GO:0010950	positive regulation of endopeptidase activity	6/317	182/18862	0.0872408	0.415822	0.369923	S100A9/FAM162A/DIABLO/DLC1/CASP8AP2/NGF	6
BP	GO:0030595	leukocyte chemotaxis	7/317	226/18862	0.0877377	0.417654	0.371553	CXCL8/WNK1/THBS1/PPIA/CXCL3/S100A9/ANO6	7
BP	GO:0042773	ATP synthesis coupled electron transport	4/317	100/18862	0.0881374	0.418484	0.372291	NDUFAB1/NDUFB6/NDUFA5/COX7C	4
BP	GO:0045833	negative regulation of lipid metabolic process	4/317	100/18862	0.0881374	0.418484	0.372291	INSIG1/SIK1/SORL1/NCOR1	4
BP	GO:0034728	nucleosome organization	6/317	183/18862	0.0889993	0.422008	0.375427	NPM1/KNL1/CENPQ/ACTR6/HAT1/SETD2	6
BP	GO:0048568	embryonic organ development	11/317	412/18862	0.0891071	0.422008	0.375427	INSIG1/CXCL8/ST14/PTCH1/CHD7/TEAD1/NOTCH1/RSPO3/KMT2A/BMP4/SETD2	11
BP	GO:0061077	chaperone-mediated protein folding	3/317	63/18862	0.0895552	0.422186	0.375585	DNAJB4/HSPA8/PDCL3	3
BP	GO:0001975	response to amphetamine	2/317	30/18862	0.0900543	0.422186	0.375585	NR4A2/RGS2	2
BP	GO:0018279	protein N-linked glycosylation via asparagine	2/317	30/18862	0.0900543	0.422186	0.375585	DAD1/OSTC	2
BP	GO:0033137	negative regulation of peptidyl-serine phosphorylation	2/317	30/18862	0.0900543	0.422186	0.375585	DKK1/PWP1	2
BP	GO:0051125	regulation of actin nucleation	2/317	30/18862	0.0900543	0.422186	0.375585	GMFB/FCHSD2	2
BP	GO:0061384	heart trabecula morphogenesis	2/317	30/18862	0.0900543	0.422186	0.375585	CHD7/NOTCH1	2
BP	GO:0070198	protein localization to chromosome, telomeric region	2/317	30/18862	0.0900543	0.422186	0.375585	CCT6A/CCT8	2
BP	GO:0110110	positive regulation of animal organ morphogenesis	2/317	30/18862	0.0900543	0.422186	0.375585	DKK1/BMP4	2
BP	GO:0014812	muscle cell migration	4/317	101/18862	0.0906239	0.422905	0.376225	IGFBP3/NR4A3/SORL1/IQGAP1	4
BP	GO:0014896	muscle hypertrophy	4/317	101/18862	0.0906239	0.422905	0.376225	NR4A3/NOTCH1/RGS2/FOXO1	4
BP	GO:0034340	response to type I interferon	4/317	101/18862	0.0906239	0.422905	0.376225	IRF9/IFIT2/OASL/SETD2	4
BP	GO:0002040	sprouting angiogenesis	6/317	184/18862	0.0907771	0.422905	0.376225	THBS1/NOTCH1/RSPO3/BMP4/TJP1/PDCD10	6
BP	GO:0070302	regulation of stress-activated protein kinase signaling cascade	6/317	184/18862	0.0907771	0.422905	0.376225	PPIA/NCOR1/EIF2AK2/PDCD10/FOXO1/SASH1	6
BP	GO:0051148	negative regulation of muscle cell differentiation	3/317	64/18862	0.0928478	0.430153	0.382673	NOTCH1/DKK1/RGS2	3
BP	GO:0060411	cardiac septum morphogenesis	3/317	64/18862	0.0928478	0.430153	0.382673	CHD7/NOTCH1/BMP4	3
BP	GO:0072089	stem cell proliferation	3/317	64/18862	0.0928478	0.430153	0.382673	EPCAM/EIF2AK2/RNF43	3
BP	GO:0002181	cytoplasmic translation	4/317	102/18862	0.0931438	0.430153	0.382673	EIF3E/RPL10A/RWDD1/CNBP	4
BP	GO:0032231	regulation of actin filament bundle assembly	4/317	102/18862	0.0931438	0.430153	0.382673	PPM1E/DLC1/TJP1/PHLDB2	4
BP	GO:0043200	response to amino acid	4/317	102/18862	0.0931438	0.430153	0.382673	LAMTOR5/OPA1/PNPLA3/CASP3	4
BP	GO:0098869	cellular oxidant detoxification	4/317	102/18862	0.0931438	0.430153	0.382673	SELENOT/PRDX1/S100A9/TXN	4
BP	GO:0033135	regulation of peptidyl-serine phosphorylation	5/317	143/18862	0.0938079	0.432682	0.384922	DKK1/TXN/NGF/PDCD10/PWP1	5
BP	GO:0007160	cell-matrix adhesion	7/317	230/18862	0.094096	0.433472	0.385625	MACF1/THBS1/PEAK1/DLC1/UTRN/IQGAP1/PHLDB2	7
BP	GO:0001763	morphogenesis of a branching structure	6/317	186/18862	0.0943903	0.433599	0.385738	ST14/PTCH1/NOTCH1/RSPO3/BMP4/SETD2	6
BP	GO:0031098	stress-activated protein kinase signaling cascade	8/317	276/18862	0.0951102	0.433599	0.385738	PPIA/TAB2/NCOR1/MBIP/EIF2AK2/PDCD10/FOXO1/SASH1	8
BP	GO:0003180	aortic valve morphogenesis	2/317	31/18862	0.0952354	0.433599	0.385738	NOTCH1/BMP4	2
BP	GO:0018196	peptidyl-asparagine modification	2/317	31/18862	0.0952354	0.433599	0.385738	DAD1/OSTC	2
BP	GO:0032373	positive regulation of sterol transport	2/317	31/18862	0.0952354	0.433599	0.385738	ANXA2/PTCH1	2
BP	GO:0032376	positive regulation of cholesterol transport	2/317	31/18862	0.0952354	0.433599	0.385738	ANXA2/PTCH1	2
BP	GO:0045879	negative regulation of smoothened signaling pathway	2/317	31/18862	0.0952354	0.433599	0.385738	PTCH1/PRKACB	2
BP	GO:0046949	fatty-acyl-CoA biosynthetic process	2/317	31/18862	0.0952354	0.433599	0.385738	SCD/FASN	2
BP	GO:0071875	adrenergic receptor signaling pathway	2/317	31/18862	0.0952354	0.433599	0.385738	RAPGEF2/RGS2	2
BP	GO:0030593	neutrophil chemotaxis	4/317	103/18862	0.0956968	0.433599	0.385738	CXCL8/PPIA/CXCL3/S100A9	4
BP	GO:0035051	cardiocyte differentiation	5/317	144/18862	0.0959248	0.433599	0.385738	SIK1/NOTCH1/DKK1/BMP4/RGS2	5
BP	GO:0106106	cold-induced thermogenesis	5/317	144/18862	0.0959248	0.433599	0.385738	SCD/NOTCH1/APC/MAP2K6/DYNC1H1	5
BP	GO:0120161	regulation of cold-induced thermogenesis	5/317	144/18862	0.0959248	0.433599	0.385738	SCD/NOTCH1/APC/MAP2K6/DYNC1H1	5
BP	GO:0050851	antigen receptor-mediated signaling pathway	9/317	323/18862	0.0960502	0.433599	0.385738	PSMA3/PSMA6/PSMB1/WNK1/PSMA5/PSMC1/TAB2/PSMA4/PSMA1	9
BP	GO:1904888	cranial skeletal system development	3/317	65/18862	0.0961899	0.433599	0.385738	INSIG1/BMP4/SETD2	3
BP	GO:2000573	positive regulation of DNA biosynthetic process	3/317	65/18862	0.0961899	0.433599	0.385738	HMBOX1/CCT6A/CCT8	3
BP	GO:0045333	cellular respiration	6/317	187/18862	0.0962256	0.433599	0.385738	NDUFAB1/MDH1/NR4A3/NDUFB6/NDUFA5/COX7C	6
BP	GO:1902115	regulation of organelle assembly	6/317	187/18862	0.0962256	0.433599	0.385738	VDAC3/NPM1/ASAP1/SPICE1/KAT2B/DYNC1H1	6
BP	GO:0015980	energy derivation by oxidation of organic compounds	8/317	278/18862	0.0980945	0.439666	0.391135	NDUFAB1/MDH1/UGP2/NR4A3/NDUFB6/NDUFA5/COX7C/INSR	8
BP	GO:0002504	antigen processing and presentation of peptide or polysaccharide antigen via MHC class II	4/317	104/18862	0.0982824	0.439666	0.391135	CAPZA2/THBS1/KIF3B/DYNC1H1	4
BP	GO:0009116	nucleoside metabolic process	4/317	104/18862	0.0982824	0.439666	0.391135	RAN/UMPS/PNP/OPA1	4
BP	GO:0030038	contractile actin filament bundle assembly	4/317	104/18862	0.0982824	0.439666	0.391135	PPM1E/DLC1/TJP1/PHLDB2	4
BP	GO:0035335	peptidyl-tyrosine dephosphorylation	4/317	104/18862	0.0982824	0.439666	0.391135	PTPN14/PTP4A1/CDC14B/PTPN13	4
BP	GO:0043149	stress fiber assembly	4/317	104/18862	0.0982824	0.439666	0.391135	PPM1E/DLC1/TJP1/PHLDB2	4
BP	GO:0097305	response to alcohol	7/317	233/18862	0.0990293	0.442474	0.393633	CLDN7/PTCH1/RPS4X/AKR1C2/ITPR2/CBL/RGS2	7
BP	GO:0001885	endothelial cell development	3/317	66/18862	0.0995806	0.443705	0.394728	FASN/RAPGEF2/TJP1	3
BP	GO:1905952	regulation of lipid localization	6/317	189/18862	0.0999531	0.443705	0.394728	THBS1/TRIAP1/ASXL2/ANXA2/PTCH1/MAP2K6	6
BP	GO:0010453	regulation of cell fate commitment	2/317	32/18862	0.1005	0.443705	0.394728	DKK1/BMP4	2
BP	GO:0031128	developmental induction	2/317	32/18862	0.1005	0.443705	0.394728	DKK1/BMP4	2
BP	GO:0035767	endothelial cell chemotaxis	2/317	32/18862	0.1005	0.443705	0.394728	THBS1/NOTCH1	2
BP	GO:0042219	cellular modified amino acid catabolic process	2/317	32/18862	0.1005	0.443705	0.394728	ALDH1L2/MTHFS	2
BP	GO:0046825	regulation of protein export from nucleus	2/317	32/18862	0.1005	0.443705	0.394728	PTPN14/TXN	2
BP	GO:0048011	neurotrophin TRK receptor signaling pathway	2/317	32/18862	0.1005	0.443705	0.394728	NGF/CASP3	2
BP	GO:0048333	mesodermal cell differentiation	2/317	32/18862	0.1005	0.443705	0.394728	DKK1/BMP4	2
BP	GO:0071353	cellular response to interleukin-4	2/317	32/18862	0.1005	0.443705	0.394728	FASN/IL24	2
BP	GO:0006637	acyl-CoA metabolic process	4/317	105/18862	0.1009	0.44389	0.394894	SCD/FASN/MVD/KYNU	4
BP	GO:0006892	post-Golgi vesicle-mediated transport	4/317	105/18862	0.1009	0.44389	0.394894	MACF1/MYO5A/SORL1/ARFGEF2	4
BP	GO:0035383	thioester metabolic process	4/317	105/18862	0.1009	0.44389	0.394894	SCD/FASN/MVD/KYNU	4
BP	GO:0060415	muscle tissue morphogenesis	3/317	67/18862	0.103019	0.4522	0.402286	CHD7/MYLK/NOTCH1	3
BP	GO:0006898	receptor-mediated endocytosis	9/317	328/18862	0.103033	0.4522	0.402286	CXCL8/ANXA2/SORL1/DNAJC13/AAK1/INSR/CBL/DKK1/FCHSD2	9
BP	GO:0072009	nephron epithelium development	4/317	106/18862	0.103551	0.453935	0.40383	PTCH1/NOTCH1/IQGAP1/BMP4	4
BP	GO:0050821	protein stabilization	6/317	191/18862	0.103756	0.4543	0.404154	ANK2/AAK1/CCT6A/CCT8/PDCL3/PDCD10	6
BP	GO:0006119	oxidative phosphorylation	5/317	148/18862	0.104632	0.456637	0.406233	NDUFAB1/ATP5F1C/NDUFB6/NDUFA5/COX7C	5
BP	GO:0097530	granulocyte migration	5/317	148/18862	0.104632	0.456637	0.406233	CXCL8/THBS1/PPIA/CXCL3/S100A9	5
BP	GO:0034329	cell junction assembly	11/317	425/18862	0.104673	0.456637	0.406233	CLDN7/MACF1/THBS1/PEAK1/MAP1B/APC/RAPGEF2/DLC1/IQGAP1/TJP1/PHLDB2	11
BP	GO:0040013	negative regulation of locomotion	10/317	377/18862	0.105004	0.456637	0.406233	IGFBP3/THBS1/NOTCH1/IL24/DLC1/FOXO3/SRGAP2B/SRGAP1/PDCD10/PHLDB2	10
BP	GO:0031503	protein-containing complex localization	8/317	283/18862	0.105785	0.456637	0.406233	SARNP/RAN/NPM1/NUP35/SRSF3/KIF3B/NMD3/SETD2	8
BP	GO:0006356	regulation of transcription by RNA polymerase I	2/317	33/18862	0.105843	0.456637	0.406233	NOL11/PWP1	2
BP	GO:0014808	release of sequestered calcium ion into cytosol by sarcoplasmic reticulum	2/317	33/18862	0.105843	0.456637	0.406233	CHD7/ANK2	2
BP	GO:0030262	apoptotic nuclear changes	2/317	33/18862	0.105843	0.456637	0.406233	TOP2A/CASP3	2
BP	GO:0031112	positive regulation of microtubule polymerization or depolymerization	2/317	33/18862	0.105843	0.456637	0.406233	MAP1B/CKAP5	2
BP	GO:0042558	pteridine-containing compound metabolic process	2/317	33/18862	0.105843	0.456637	0.406233	ALDH1L2/MTHFS	2
BP	GO:0043928	exonucleolytic catabolism of deadenylated mRNA	2/317	33/18862	0.105843	0.456637	0.406233	LSM1/EXOSC1	2
BP	GO:0050685	positive regulation of mRNA processing	2/317	33/18862	0.105843	0.456637	0.406233	HSPA8/RBM3	2
BP	GO:0048545	response to steroid hormone	9/317	330/18862	0.105905	0.456637	0.406233	NPC1/THBS1/NR4A3/NCOR1/NOTCH1/BMP4/CASP3/CBX3/FOXO1	9
BP	GO:0048640	negative regulation of developmental growth	4/317	107/18862	0.106232	0.456637	0.406233	PTCH1/BMP4/TLL2/RGS2	4
BP	GO:0090100	positive regulation of transmembrane receptor protein serine/threonine kinase signaling pathway	4/317	107/18862	0.106232	0.456637	0.406233	THBS1/NOTCH1/NEO1/BMP4	4
BP	GO:0007004	telomere maintenance via telomerase	3/317	68/18862	0.106503	0.456637	0.406233	HMBOX1/CCT6A/CCT8	3
BP	GO:0043967	histone H4 acetylation	3/317	68/18862	0.106503	0.456637	0.406233	MORF4L2/KMT2A/HAT1	3
BP	GO:1903201	regulation of oxidative stress-induced cell death	3/317	68/18862	0.106503	0.456637	0.406233	PPIA/NR4A3/TXN	3
BP	GO:1901654	response to ketone	6/317	193/18862	0.107634	0.46095	0.410071	THBS1/AKR1C2/CBL/OPA1/CBX3/FOXO1	6
BP	GO:0006641	triglyceride metabolic process	4/317	108/18862	0.108945	0.465494	0.414112	INSIG1/SIK1/SORL1/PNPLA3	4
BP	GO:0008593	regulation of Notch signaling pathway	4/317	108/18862	0.108945	0.465494	0.414112	NOTCH1/KAT2B/AAK1/PDCD10	4
BP	GO:0003007	heart morphogenesis	7/317	239/18862	0.109313	0.46653	0.415034	PTCH1/CHD7/NOTCH1/INSR/DLC1/DKK1/BMP4	7
BP	GO:0071229	cellular response to acid chemical	3/317	69/18862	0.110034	0.46785	0.416209	LAMTOR5/OPA1/PNPLA3	3
BP	GO:0006409	tRNA export from nucleus	2/317	34/18862	0.111261	0.46785	0.416209	RAN/NUP35	2
BP	GO:0010092	specification of animal organ identity	2/317	34/18862	0.111261	0.46785	0.416209	DKK1/BMP4	2
BP	GO:0033280	response to vitamin D	2/317	34/18862	0.111261	0.46785	0.416209	AQP3/CYP24A1	2
BP	GO:0036314	response to sterol	2/317	34/18862	0.111261	0.46785	0.416209	INSIG1/PTCH1	2
BP	GO:0043276	anoikis	2/317	34/18862	0.111261	0.46785	0.416209	SIK1/NOTCH1	2
BP	GO:0044319	wound healing, spreading of cells	2/317	34/18862	0.111261	0.46785	0.416209	PDCD10/PHLDB2	2
BP	GO:0045922	negative regulation of fatty acid metabolic process	2/317	34/18862	0.111261	0.46785	0.416209	INSIG1/NCOR1	2
BP	GO:0051085	chaperone cofactor-dependent protein refolding	2/317	34/18862	0.111261	0.46785	0.416209	DNAJB4/HSPA8	2
BP	GO:0060428	lung epithelium development	2/317	34/18862	0.111261	0.46785	0.416209	NFIB/BMP4	2
BP	GO:0071431	tRNA-containing ribonucleoprotein complex export from nucleus	2/317	34/18862	0.111261	0.46785	0.416209	RAN/NUP35	2
BP	GO:0090505	epiboly involved in wound healing	2/317	34/18862	0.111261	0.46785	0.416209	PDCD10/PHLDB2	2
BP	GO:1903514	release of sequestered calcium ion into cytosol by endoplasmic reticulum	2/317	34/18862	0.111261	0.46785	0.416209	CHD7/ANK2	2
BP	GO:0098781	ncRNA transcription	4/317	109/18862	0.111689	0.46912	0.417339	NOL11/GTF3A/PWP1/NIFK	4
BP	GO:0002429	immune response-activating cell surface receptor signaling pathway	12/317	481/18862	0.113411	0.47495	0.422525	PSMA3/PSMA6/PSMB1/WNK1/PSMA5/PSMC1/TAB2/MYO1G/NR4A3/PSMA4/PSMA1/PRKACB	12
BP	GO:0002757	immune response-activating signal transduction	12/317	481/18862	0.113411	0.47495	0.422525	PSMA3/PSMA6/PSMB1/WNK1/PSMA5/PSMC1/TAB2/MYO1G/NR4A3/PSMA4/PSMA1/PRKACB	12
BP	GO:0048332	mesoderm morphogenesis	3/317	70/18862	0.113609	0.47495	0.422525	DKK1/BMP4/SETD2	3
BP	GO:1901880	negative regulation of protein depolymerization	3/317	70/18862	0.113609	0.47495	0.422525	CAPZA2/MAP1B/APC	3
BP	GO:0051028	mRNA transport	5/317	152/18862	0.113717	0.47495	0.422525	SARNP/NUP35/SRSF3/CETN2/SETD2	5
BP	GO:0090288	negative regulation of cellular response to growth factor stimulus	4/317	110/18862	0.114464	0.476889	0.424249	THBS1/SORL1/CRIM1/NOTCH1	4
BP	GO:0043543	protein acylation	7/317	242/18862	0.114662	0.476889	0.424249	NAA20/KAT2B/MBIP/MORF4L2/KMT2A/HAT1/FOXO1	7
BP	GO:0010976	positive regulation of neuron projection development	5/317	153/18862	0.116045	0.476889	0.424249	S100A9/RAPGEF2/IQGAP1/OPA1/RGS2	5
BP	GO:0016573	histone acetylation	5/317	153/18862	0.116045	0.476889	0.424249	KAT2B/MBIP/MORF4L2/KMT2A/HAT1	5
BP	GO:0044409	entry into host	5/317	153/18862	0.116045	0.476889	0.424249	NPC1/CXCL8/PPIA/TRIM34/CBL	5
BP	GO:0090257	regulation of muscle system process	7/317	243/18862	0.116474	0.476889	0.424249	NR4A3/NOTCH1/ANK2/UTRN/FOXO3/RGS2/FOXO1	7
BP	GO:0000291	nuclear-transcribed mRNA catabolic process, exonucleolytic	2/317	35/18862	0.11675	0.476889	0.424249	LSM1/EXOSC1	2
BP	GO:0003230	cardiac atrium development	2/317	35/18862	0.11675	0.476889	0.424249	NOTCH1/ANK2	2
BP	GO:0006921	cellular component disassembly involved in execution phase of apoptosis	2/317	35/18862	0.11675	0.476889	0.424249	TOP2A/CASP3	2
BP	GO:0008608	attachment of spindle microtubules to kinetochore	2/317	35/18862	0.11675	0.476889	0.424249	KNL1/APC	2
BP	GO:0010762	regulation of fibroblast migration	2/317	35/18862	0.11675	0.476889	0.424249	THBS1/AKAP12	2
BP	GO:0018149	peptide cross-linking	2/317	35/18862	0.11675	0.476889	0.424249	PI3/THBS1	2
BP	GO:0021955	central nervous system neuron axonogenesis	2/317	35/18862	0.11675	0.476889	0.424249	NR4A2/NFIB	2
BP	GO:0039694	viral RNA genome replication	2/317	35/18862	0.11675	0.476889	0.424249	CXCL8/TOP2A	2
BP	GO:0048009	insulin-like growth factor receptor signaling pathway	2/317	35/18862	0.11675	0.476889	0.424249	IGFBP3/CRIM1	2
BP	GO:0070670	response to interleukin-4	2/317	35/18862	0.11675	0.476889	0.424249	FASN/IL24	2
BP	GO:0090504	epiboly	2/317	35/18862	0.11675	0.476889	0.424249	PDCD10/PHLDB2	2
BP	GO:0097009	energy homeostasis	2/317	35/18862	0.11675	0.476889	0.424249	NR4A3/FOXO1	2
BP	GO:1903960	negative regulation of anion transmembrane transport	2/317	35/18862	0.11675	0.476889	0.424249	THBS1/RGS2	2
BP	GO:1905207	regulation of cardiocyte differentiation	2/317	35/18862	0.11675	0.476889	0.424249	DKK1/BMP4	2
BP	GO:0046579	positive regulation of Ras protein signal transduction	3/317	71/18862	0.117227	0.477432	0.424733	NOTCH1/NGF/ALS2	3
BP	GO:0072665	protein localization to vacuole	3/317	71/18862	0.117227	0.477432	0.424733	SORL1/LAMTOR5/HSPA8	3
BP	GO:1903959	regulation of anion transmembrane transport	4/317	111/18862	0.117269	0.477432	0.424733	THBS1/NR4A3/INSR/RGS2	4
BP	GO:0007265	Ras protein signal transduction	9/317	338/18862	0.117843	0.479247	0.426348	ARHGEF12/NOTCH1/KIF14/RAPGEF2/DLC1/CBL/ARFGEF2/NGF/ALS2	9
BP	GO:0000187	activation of MAPK activity	5/317	154/18862	0.118397	0.480445	0.427413	THBS1/PPIA/TAB2/INSR/MAP2K6	5
BP	GO:0030509	BMP signaling pathway	5/317	154/18862	0.118397	0.480445	0.427413	SORL1/CRIM1/NOTCH1/NEO1/BMP4	5
BP	GO:0030278	regulation of ossification	4/317	112/18862	0.120103	0.485776	0.432156	NOTCH1/DKK1/ANO6/BMP4	4
BP	GO:0030326	embryonic limb morphogenesis	4/317	112/18862	0.120103	0.485776	0.432156	PTCH1/CHD7/NOTCH1/BMP4	4
BP	GO:0035113	embryonic appendage morphogenesis	4/317	112/18862	0.120103	0.485776	0.432156	PTCH1/CHD7/NOTCH1/BMP4	4
BP	GO:0001819	positive regulation of cytokine production	11/317	437/18862	0.120372	0.486334	0.432652	THBS1/IL1RL1/NR4A3/SORL1/LAMTOR5/LRRFIP1/EIF2AK2/ARFGEF2/CADM1/DDX58/SETD2	11
BP	GO:0002753	cytoplasmic pattern recognition receptor signaling pathway	3/317	72/18862	0.120889	0.486801	0.433068	TAB2/MAP2K6/DDX58	3
BP	GO:0009119	ribonucleoside metabolic process	3/317	72/18862	0.120889	0.486801	0.433068	RAN/PNP/OPA1	3
BP	GO:1903036	positive regulation of response to wounding	3/317	72/18862	0.120889	0.486801	0.433068	THBS1/MYLK/ANO6	3
BP	GO:0043087	regulation of GTPase activity	12/317	487/18862	0.121012	0.486801	0.433068	WNK1/ARHGEF12/ASAP1/TBC1D19/RAPGEF2/ARHGAP31/DLC1/IQGAP1/ALS2/FGD6/SRGAP1/RGS2	12
BP	GO:0032970	regulation of actin filament-based process	10/317	389/18862	0.1218	0.489353	0.435338	CAPZA2/PPM1E/ANK2/RHOBTB3/DLC1/GMFB/IQGAP1/FCHSD2/TJP1/PHLDB2	10
BP	GO:0003176	aortic valve development	2/317	36/18862	0.122305	0.489353	0.435338	NOTCH1/BMP4	2
BP	GO:0030224	monocyte differentiation	2/317	36/18862	0.122305	0.489353	0.435338	FASN/BMP4	2
BP	GO:0032801	receptor catabolic process	2/317	36/18862	0.122305	0.489353	0.435338	ANXA2/RNF43	2
BP	GO:0043029	T cell homeostasis	2/317	36/18862	0.122305	0.489353	0.435338	PPP2R3C/CASP3	2
BP	GO:0006406	mRNA export from nucleus	4/317	113/18862	0.122967	0.490943	0.436752	SARNP/NUP35/SRSF3/SETD2	4
BP	GO:0071427	mRNA-containing ribonucleoprotein complex export from nucleus	4/317	113/18862	0.122967	0.490943	0.436752	SARNP/NUP35/SRSF3/SETD2	4
BP	GO:0032368	regulation of lipid transport	5/317	156/18862	0.123166	0.49121	0.43699	THBS1/TRIAP1/ANXA2/PTCH1/MAP2K6	5
BP	GO:0071383	cellular response to steroid hormone stimulus	6/317	201/18862	0.123876	0.49351	0.439036	NPC1/NR4A3/NCOR1/BMP4/CBX3/FOXO1	6
BP	GO:0031016	pancreas development	3/317	73/18862	0.124592	0.493713	0.439217	SELENOT/BMP4/FOXO1	3
BP	GO:0031100	animal organ regeneration	3/317	73/18862	0.124592	0.493713	0.439217	PTCH1/NR4A3/NOTCH1	3
BP	GO:0048644	muscle organ morphogenesis	3/317	73/18862	0.124592	0.493713	0.439217	CHD7/MYLK/NOTCH1	3
BP	GO:0072401	signal transduction involved in DNA integrity checkpoint	3/317	73/18862	0.124592	0.493713	0.439217	TRIAP1/CDC14B/RBL2	3
BP	GO:0072422	signal transduction involved in DNA damage checkpoint	3/317	73/18862	0.124592	0.493713	0.439217	TRIAP1/CDC14B/RBL2	3
BP	GO:0006096	glycolytic process	4/317	114/18862	0.12586	0.497119	0.442247	PFKFB2/NCOR1/NUP35/INSR	4
BP	GO:0055007	cardiac muscle cell differentiation	4/317	114/18862	0.12586	0.497119	0.442247	SIK1/DKK1/BMP4/RGS2	4
BP	GO:0006605	protein targeting	11/317	441/18862	0.125885	0.497119	0.442247	RPL23A/RPS13/RPL10A/SRP14/SORL1/RPS4X/HSPA8/RPS12/RPS4Y1/TRAK1/RPS18	11
BP	GO:0043583	ear development	6/317	202/18862	0.125987	0.497119	0.442247	INSIG1/CHD7/NOTCH1/ATP8B1/BMP4/OPA1	6
BP	GO:0031346	positive regulation of cell projection organization	9/317	344/18862	0.127261	0.498797	0.44374	MACF1/S100A9/MAP1B/APC/RAPGEF2/NGF/IQGAP1/OPA1/RGS2	9
BP	GO:0006352	DNA-templated transcription, initiation	7/317	249/18862	0.127663	0.498797	0.44374	CCNC/NR4A2/NR4A3/TEAD1/NOTCH1/KAT2B/NR2C2	7
BP	GO:0010737	protein kinase A signaling	2/317	37/18862	0.127924	0.498797	0.44374	PRKACB/AKAP12	2
BP	GO:0031111	negative regulation of microtubule polymerization or depolymerization	2/317	37/18862	0.127924	0.498797	0.44374	MAP1B/APC	2
BP	GO:0033120	positive regulation of RNA splicing	2/317	37/18862	0.127924	0.498797	0.44374	HSPA8/RBM3	2
BP	GO:0043949	regulation of cAMP-mediated signaling	2/317	37/18862	0.127924	0.498797	0.44374	RAPGEF2/RGS2	2
BP	GO:0044003	modulation by symbiont of host process	2/317	37/18862	0.127924	0.498797	0.44374	INSR/EIF2AK2	2
BP	GO:0051031	tRNA transport	2/317	37/18862	0.127924	0.498797	0.44374	RAN/NUP35	2
BP	GO:0060412	ventricular septum morphogenesis	2/317	37/18862	0.127924	0.498797	0.44374	NOTCH1/BMP4	2
BP	GO:0071542	dopaminergic neuron differentiation	2/317	37/18862	0.127924	0.498797	0.44374	NR4A2/DKK1	2
BP	GO:1901031	regulation of response to reactive oxygen species	2/317	37/18862	0.127924	0.498797	0.44374	NR4A3/TXN	2
BP	GO:0018393	internal peptidyl-lysine acetylation	5/317	158/18862	0.128024	0.498797	0.44374	KAT2B/MBIP/MORF4L2/KMT2A/HAT1	5
CC	GO:0005839	proteasome core complex	6/324	20/19520	6.36e-07	0.000265877	0.000228315	PSMA3/PSMA6/PSMB1/PSMA5/PSMA4/PSMA1	6
CC	GO:0044391	ribosomal subunit	14/324	187/19520	3.07e-06	0.000456976	0.000392417	NDUFAB1/RPL23A/RPS13/MRPL32/RPL10A/MRPL1/MRPL47/RPS4X/RPS12/RPS4Y1/MRPL17/RPS18/MRPL15/RBM3	14
CC	GO:0005840	ribosome	16/324	243/19520	3.28e-06	0.000456976	0.000392417	NDUFAB1/RPL23A/RPS13/MRPL32/RPL10A/MRPL1/MRPL47/RPS4X/MRPS23/RPS12/RPS4Y1/MRPL17/RPS18/EIF2AK2/MRPL15/RBM3	16
CC	GO:0000502	proteasome complex	7/324	62/19520	7.31e-05	0.00764401	0.00656411	PSMA3/PSMA6/PSMB1/PSMA5/PSMC1/PSMA4/PSMA1	7
CC	GO:0015934	large ribosomal subunit	9/324	115/19520	0.000128856	0.00766657	0.00658348	NDUFAB1/RPL23A/MRPL32/RPL10A/MRPL1/MRPL47/MRPL17/MRPL15/RBM3	9
CC	GO:0005844	polysome	7/324	68/19520	0.000132456	0.00766657	0.00658348	PSMA6/RPL10A/VBP1/RWDD1/RPS4X/RPS4Y1/PSMA1	7
CC	GO:1905369	endopeptidase complex	7/324	68/19520	0.000132456	0.00766657	0.00658348	PSMA3/PSMA6/PSMB1/PSMA5/PSMC1/PSMA4/PSMA1	7
CC	GO:1905368	peptidase complex	8/324	92/19520	0.000146729	0.00766657	0.00658348	PSMA3/PSMA6/PSMB1/PSMA5/PSMC1/SEC11C/PSMA4/PSMA1	8
CC	GO:0022626	cytosolic ribosome	8/324	107/19520	0.00041469	0.01926	0.0165391	RPL23A/RPS13/RPL10A/MRPL1/RPS4X/RPS12/RPS4Y1/RPS18	8
CC	GO:0031252	cell leading edge	17/324	411/19520	0.000549022	0.0229491	0.019707	ANTXR1/MACF1/MYO1G/MYO5A/MYLK/ABLIM1/APC/AAK1/PTPN13/ARHGAP31/INSR/DLC1/IQGAP1/ALS2/FGD6/DDX58/PHLDB2	17
CC	GO:0022627	cytosolic small ribosomal subunit	5/324	46/19520	0.000958565	0.0364255	0.0312795	RPS13/RPS4X/RPS12/RPS4Y1/RPS18	5
CC	GO:1904813	ficolin-1-rich granule lumen	8/324	124/19520	0.0010994	0.0382957	0.0328855	PSMB1/PPIA/PSMA5/SRP14/HSPA8/PNP/CCT8/CDK13	8
CC	GO:0000775	chromosome, centromeric region	10/324	196/19520	0.00166821	0.0463218	0.0397778	TOP2A/CBX5/KNL1/CENPQ/APC/KAT2B/NGDN/CKAP5/CBX3/SMC4	10
CC	GO:0005925	focal adhesion	16/324	416/19520	0.00168577	0.0463218	0.0397778	RPS13/PPIA/PEAK1/RPL10A/IL1RL1/LPP/NPM1/RPS4X/HSPA8/ARHGAP31/RPS18/DLC1/CBL/IQGAP1/AKAP12/PHLDB2	16
CC	GO:0036464	cytoplasmic ribonucleoprotein granule	11/324	234/19520	0.00191135	0.0463218	0.0397778	SARNP/LSM1/PSMA6/TNRC6A/ZFAND1/RPS4X/SNRPB2/PSMA4/PRRC2C/IQGAP1/SYNE1	11
CC	GO:0042470	melanosome	7/324	106/19520	0.00195032	0.0463218	0.0397778	PRDX1/FASN/ANXA2/RAN/MYO5A/RAB38/HSPA8	7
CC	GO:0048770	pigment granule	7/324	106/19520	0.00195032	0.0463218	0.0397778	PRDX1/FASN/ANXA2/RAN/MYO5A/RAB38/HSPA8	7
CC	GO:0030055	cell-substrate junction	16/324	423/19520	0.00199472	0.0463218	0.0397778	RPS13/PPIA/PEAK1/RPL10A/IL1RL1/LPP/NPM1/RPS4X/HSPA8/ARHGAP31/RPS18/DLC1/CBL/IQGAP1/AKAP12/PHLDB2	16
CC	GO:0000315	organellar large ribosomal subunit	5/324	57/19520	0.00252465	0.0517928	0.0444758	NDUFAB1/MRPL32/MRPL47/MRPL17/MRPL15	5
CC	GO:0005762	mitochondrial large ribosomal subunit	5/324	57/19520	0.00252465	0.0517928	0.0444758	NDUFAB1/MRPL32/MRPL47/MRPL17/MRPL15	5
CC	GO:0035770	ribonucleoprotein granule	11/324	244/19520	0.00264559	0.0517928	0.0444758	SARNP/LSM1/PSMA6/TNRC6A/ZFAND1/RPS4X/SNRPB2/PSMA4/PRRC2C/IQGAP1/SYNE1	11
CC	GO:1904115	axon cytoplasm	5/324	58/19520	0.00272594	0.0517928	0.0444758	BLOC1S2/TRAK1/KIF3B/DYNC1H1/OPA1	5
CC	GO:0005923	bicellular tight junction	7/324	117/19520	0.00340293	0.0618446	0.0531075	CLDN7/EPCAM/APC/ASH1L/RAPGEF2/TJP1/DDX58	7
CC	GO:0101002	ficolin-1-rich granule	9/324	185/19520	0.00384846	0.0670274	0.0575581	PSMB1/PPIA/PSMA5/SRP14/HSPA8/UBR4/PNP/CCT8/CDK13	9
CC	GO:0070160	tight junction	7/324	124/19520	0.00468429	0.0783213	0.0672565	CLDN7/EPCAM/APC/ASH1L/RAPGEF2/TJP1/DDX58	7
CC	GO:0140534	endoplasmic reticulum protein-containing complex	7/324	127/19520	0.00533286	0.0857359	0.0736237	INSIG1/DAD1/ATP5F1C/OSTC/SEC11C/UBXN7/ALG14	7
CC	GO:0030027	lamellipodium	9/324	196/19520	0.00559505	0.0866197	0.0743826	ANTXR1/MYO1G/MYLK/ABLIM1/APC/PTPN13/ARHGAP31/ALS2/FGD6	9
CC	GO:0015935	small ribosomal subunit	5/324	74/19520	0.00773492	0.111286	0.0955638	RPS13/RPS4X/RPS12/RPS4Y1/RPS18	5
CC	GO:0034774	secretory granule lumen	12/324	322/19520	0.00783989	0.111286	0.0955638	PSMB1/THBS1/PPIA/PSMA5/S100A9/ANXA2/SRP14/HSPA8/PNP/DYNC1H1/CCT8/SLPI	12
CC	GO:0043296	apical junction complex	7/324	137/19520	0.00798701	0.111286	0.0955638	CLDN7/EPCAM/APC/ASH1L/RAPGEF2/TJP1/DDX58	7
CC	GO:0060205	cytoplasmic vesicle lumen	12/324	326/19520	0.00860148	0.114058	0.0979449	PSMB1/THBS1/PPIA/PSMA5/S100A9/ANXA2/SRP14/HSPA8/PNP/DYNC1H1/CCT8/SLPI	12
CC	GO:0031983	vesicle lumen	12/324	328/19520	0.00900335	0.114058	0.0979449	PSMB1/THBS1/PPIA/PSMA5/S100A9/ANXA2/SRP14/HSPA8/PNP/DYNC1H1/CCT8/SLPI	12
CC	GO:0001726	ruffle	8/324	175/19520	0.00900462	0.114058	0.0979449	MACF1/MYO5A/APC/DLC1/IQGAP1/ALS2/FGD6/DDX58	8
CC	GO:0101031	chaperone complex	3/324	28/19520	0.0109177	0.12418	0.106637	HSPA8/CCT6A/CCT8	3
CC	GO:0031253	cell projection membrane	12/324	337/19520	0.0109961	0.12418	0.106637	CDHR1/ANTXR1/MACF1/PTCH1/ASAP1/APC/INSR/DLC1/ATP8B1/UTRN/CYBRD1/DDX58	12
CC	GO:0030681	multimeric ribonuclease P complex	2/324	10/19520	0.0113183	0.12418	0.106637	POP4/RPP40	2
CC	GO:0032280	symmetric synapse	2/324	10/19520	0.0113183	0.12418	0.106637	SLC4A8/ARFGEF2	2
CC	GO:0005874	microtubule	14/324	423/19520	0.0115105	0.12418	0.106637	MACF1/HAUS7/MAP1B/APC/KIF14/KIF3B/DYNC1H1/CCT6A/ARFGEF2/IQGAP1/CCT8/CKAP5/TTLL7/HAUS1	14
CC	GO:0005819	spindle	13/324	381/19520	0.0115862	0.12418	0.106637	CKAP2L/PTP4A1/NPM1/NCOR1/HAUS7/CDC14B/SPICE1/KIF14/KIF3B/PPP2R3C/CKAP5/CBX3/HAUS1	13
CC	GO:0098687	chromosomal region	12/324	345/19520	0.0130392	0.136259	0.117009	TOP2A/HMBOX1/CBX5/KNL1/CENPQ/APC/KAT2B/NGDN/HAT1/CKAP5/CBX3/SMC4	12
CC	GO:0005832	chaperonin-containing T-complex	2/324	11/19520	0.013683	0.1395	0.119792	CCT6A/CCT8	2
CC	GO:0120111	neuron projection cytoplasm	5/324	86/19520	0.0142544	0.14178	0.12175	BLOC1S2/TRAK1/KIF3B/DYNC1H1/OPA1	5
CC	GO:0000313	organellar ribosome	5/324	87/19520	0.0149242	0.14178	0.12175	NDUFAB1/MRPL32/MRPL47/MRPL17/MRPL15	5
CC	GO:0005761	mitochondrial ribosome	5/324	87/19520	0.0149242	0.14178	0.12175	NDUFAB1/MRPL32/MRPL47/MRPL17/MRPL15	5
CC	GO:0044615	nuclear pore nuclear basket	2/324	12/19520	0.0162413	0.150863	0.12955	NUP35/CETN2	2
CC	GO:0005770	late endosome	10/324	275/19520	0.0169866	0.154357	0.13255	VTA1/NPC1/ANXA2/MYO5A/SORL1/LAMTOR5/HSPA8/RAPGEF2/INSR/NAPSA	10
CC	GO:0000932	P-body	5/324	91/19520	0.0178136	0.158127	0.135788	LSM1/PSMA6/TNRC6A/PSMA4/SYNE1	5
CC	GO:0005875	microtubule associated complex	7/324	161/19520	0.0181581	0.158127	0.135788	SNX4/HAUS7/MAP1B/KIF14/KIF3B/DYNC1H1/HAUS1	7
CC	GO:0008250	oligosaccharyltransferase complex	2/324	13/19520	0.018986	0.158723	0.136299	DAD1/OSTC	2
CC	GO:1990498	mitotic spindle microtubule	2/324	13/19520	0.018986	0.158723	0.136299	HAUS7/HAUS1	2
CC	GO:0030677	ribonuclease P complex	2/324	14/19520	0.0219104	0.177675	0.152574	POP4/RPP40	2
CC	GO:0150034	distal axon	10/324	287/19520	0.0221032	0.177675	0.152574	PTCH1/MYO5A/HSPA8/MAP1B/AAK1/SLC4A8/UTRN/CBL/IQGAP1/ALS2	10
CC	GO:0016323	basolateral plasma membrane	8/324	211/19520	0.024991	0.190059	0.163208	CLDN7/EPCAM/ST14/ANXA2/AQP3/ANK2/CADM1/TJP1	8
CC	GO:0005671	Ada2/Gcn5/Ada3 transcription activator complex	2/324	15/19520	0.0250077	0.190059	0.163208	KAT2B/MBIP	2
CC	GO:0031314	extrinsic component of mitochondrial inner membrane	2/324	15/19520	0.0250077	0.190059	0.163208	NDUFAF5/OPA1	2
CC	GO:0031256	leading edge membrane	7/324	173/19520	0.0256987	0.191822	0.164723	ANTXR1/MACF1/MYO1G/APC/INSR/DLC1/DDX58	7
CC	GO:0000776	kinetochore	6/324	137/19520	0.0269272	0.197466	0.169569	CBX5/KNL1/CENPQ/APC/KAT2B/CKAP5	6
CC	GO:0030175	filopodium	5/324	103/19520	0.0286204	0.204618	0.17571	ANTXR1/MYO1G/MYO5A/UTRN/NGDN	5
CC	GO:0045178	basal part of cell	9/324	258/19520	0.0288814	0.204618	0.17571	CLDN7/EPCAM/ST14/ANXA2/AQP3/ANK2/CADM1/TJP1/PHLDB2	9
CC	GO:0030426	growth cone	7/324	178/19520	0.0293926	0.204769	0.17584	PTCH1/MYO5A/MAP1B/UTRN/CBL/IQGAP1/ALS2	7
CC	GO:0031968	organelle outer membrane	8/324	220/19520	0.0309701	0.212221	0.18224	VDAC3/FUNDC2/CISD2/BCL2A1/CYP24A1/FOXO3/OPA1/SYNE1	8
CC	GO:0019867	outer membrane	8/324	222/19520	0.0324212	0.21622	0.185674	VDAC3/FUNDC2/CISD2/BCL2A1/CYP24A1/FOXO3/OPA1/SYNE1	8
CC	GO:0005911	cell-cell junction	14/324	485/19520	0.0325882	0.21622	0.185674	CLDN7/EPCAM/ANXA2/STEAP1/AQP3/NOTCH1/ANK2/APC/ASH1L/RAPGEF2/IQGAP1/CADM1/TJP1/DDX58	14
CC	GO:0098798	mitochondrial protein-containing complex	9/324	265/19520	0.0334344	0.218368	0.187519	NDUFAB1/MRPL32/ATP5F1C/MRPL47/NDUFB6/NDUFA5/COX7C/MRPL17/MRPL15	9
CC	GO:0030427	site of polarized growth	7/324	184/19520	0.0342792	0.219355	0.188366	PTCH1/MYO5A/MAP1B/UTRN/CBL/IQGAP1/ALS2	7
CC	GO:0042641	actomyosin	4/324	74/19520	0.034635	0.219355	0.188366	LPP/MYLK/ABLIM1/KAT2B	4
CC	GO:0031527	filopodium membrane	2/324	18/19520	0.0352733	0.220063	0.188974	ANTXR1/UTRN	2
CC	GO:0005743	mitochondrial inner membrane	14/324	493/19520	0.036605	0.225013	0.193225	NDUFAB1/MRPL32/MRPL1/NDUFAF5/ATP5F1C/MRPL47/MRPS23/NDUFB6/NDUFA5/TMEM126A/COX7C/MRPL17/MRPL15/OPA1	14
CC	GO:0005721	pericentric heterochromatin	2/324	20/19520	0.0428668	0.251816	0.216241	CBX5/CBX3	2
CC	GO:1902562	H4 histone acetyltransferase complex	3/324	47/19520	0.0429739	0.251816	0.216241	KAT2B/MBIP/MORF4L2	3
CC	GO:0045121	membrane raft	10/324	323/19520	0.0440496	0.251816	0.216241	NPC1/LDHB/ANXA2/PTCH1/LAMTOR5/INSR/DLC1/CBL/IQGAP1/CASP3	10
CC	GO:0098857	membrane microdomain	10/324	323/19520	0.0440496	0.251816	0.216241	NPC1/LDHB/ANXA2/PTCH1/LAMTOR5/INSR/DLC1/CBL/IQGAP1/CASP3	10
CC	GO:0005901	caveola	4/324	80/19520	0.0441272	0.251816	0.216241	PTCH1/INSR/DLC1/CBL	4
CC	GO:0005741	mitochondrial outer membrane	7/324	195/19520	0.0445799	0.251816	0.216241	VDAC3/FUNDC2/CISD2/BCL2A1/CYP24A1/FOXO3/OPA1	7
CC	GO:0000930	gamma-tubulin complex	2/324	21/19520	0.046871	0.25779	0.221371	BLOC1S2/CKAP5	2
CC	GO:0005868	cytoplasmic dynein complex	2/324	21/19520	0.046871	0.25779	0.221371	SNX4/DYNC1H1	2
CC	GO:0009925	basal plasma membrane	8/324	240/19520	0.0476013	0.258407	0.221901	CLDN7/EPCAM/ST14/ANXA2/AQP3/ANK2/CADM1/TJP1	8
CC	GO:0005747	mitochondrial respiratory chain complex I	3/324	50/19520	0.0501178	0.261865	0.224871	NDUFAB1/NDUFB6/NDUFA5	3
CC	GO:0030964	NADH dehydrogenase complex	3/324	50/19520	0.0501178	0.261865	0.224871	NDUFAB1/NDUFB6/NDUFA5	3
CC	GO:0045271	respiratory chain complex I	3/324	50/19520	0.0501178	0.261865	0.224871	NDUFAB1/NDUFB6/NDUFA5	3
CC	GO:0043195	terminal bouton	3/324	52/19520	0.0551804	0.284758	0.244529	HSPA8/AAK1/SLC4A8	3
CC	GO:0098803	respiratory chain complex	4/324	87/19520	0.056863	0.289862	0.248912	NDUFAB1/NDUFB6/NDUFA5/COX7C	4
CC	GO:0005746	mitochondrial respirasome	4/324	89/19520	0.0608272	0.306335	0.263057	NDUFAB1/NDUFB6/NDUFA5/COX7C	4
CC	GO:0005938	cell cortex	9/324	301/19520	0.0646962	0.32194	0.276459	CAPZA2/RHOBTB3/TRAK1/ITPR2/DLC1/UTRN/DYNC1H1/AKAP12/PHLDB2	9
CC	GO:0008023	transcription elongation factor complex	3/324	56/19520	0.0660021	0.324575	0.278721	AFF1/AFF4/CDK13	3
CC	GO:0022625	cytosolic large ribosomal subunit	3/324	57/19520	0.0688485	0.327781	0.281474	RPL23A/RPL10A/MRPL1	3
CC	GO:0031970	organelle envelope lumen	4/324	93/19520	0.0691824	0.327781	0.281474	TRIAP1/SORL1/DIABLO/OPA1	4
CC	GO:0098858	actin-based cell projection	7/324	216/19520	0.0693132	0.327781	0.281474	ANTXR1/MYO1G/MYO5A/ATP8B1/UTRN/NGDN/FCHSD2	7
CC	GO:0000793	condensed chromosome	7/324	217/19520	0.070661	0.327781	0.281474	MKI67/TOP2A/CCNB1IP1/KNL1/CKAP5/CBX3/NIFK	7
CC	GO:0031248	protein acetyltransferase complex	4/324	94/19520	0.0713591	0.327781	0.281474	NAA20/KAT2B/MBIP/MORF4L2	4
CC	GO:1902493	acetyltransferase complex	4/324	94/19520	0.0713591	0.327781	0.281474	NAA20/KAT2B/MBIP/MORF4L2	4
CC	GO:0032587	ruffle membrane	4/324	95/19520	0.0735704	0.334266	0.287043	MACF1/APC/DLC1/DDX58	4
CC	GO:0002102	podosome	2/324	28/19520	0.0782683	0.348044	0.298875	ASAP1/TJP1	2
CC	GO:0032809	neuronal cell body membrane	2/324	28/19520	0.0782683	0.348044	0.298875	SLC4A8/INSR	2
CC	GO:0030173	integral component of Golgi membrane	3/324	61/19520	0.0807744	0.355408	0.305198	TVP23B/SLC35A1/TVP23C	3
CC	GO:0005771	multivesicular body	3/324	62/19520	0.0838869	0.361492	0.310423	VTA1/SORL1/NAPSA	3
CC	GO:0016328	lateral plasma membrane	3/324	62/19520	0.0838869	0.361492	0.310423	CLDN7/EPCAM/APC	3
CC	GO:0005635	nuclear envelope	12/324	462/19520	0.0852157	0.363471	0.312122	NPC1/RAN/SORL1/MRPS23/NUP35/CBX5/INSR/CETN2/RNF43/ALG14/CBX3/SYNE1	12
CC	GO:0098800	inner mitochondrial membrane protein complex	5/324	142/19520	0.0881364	0.367751	0.315797	NDUFAB1/ATP5F1C/NDUFB6/NDUFA5/COX7C	5
CC	GO:0005732	sno(s)RNA-containing ribonucleoprotein complex	2/324	30/19520	0.0881726	0.367751	0.315797	POP4/RPP40	2
CC	GO:0001725	stress fiber	3/324	64/19520	0.0902631	0.367751	0.315797	LPP/MYLK/ABLIM1	3
CC	GO:0097517	contractile actin filament bundle	3/324	64/19520	0.0902631	0.367751	0.315797	LPP/MYLK/ABLIM1	3
CC	GO:0016605	PML body	4/324	103/19520	0.0924817	0.367751	0.315797	EIF3E/HMBOX1/CBX5/CASP8AP2	4
CC	GO:0070469	respirasome	4/324	103/19520	0.0924817	0.367751	0.315797	NDUFAB1/NDUFB6/NDUFA5/COX7C	4
CC	GO:0044298	cell body membrane	2/324	31/19520	0.0932574	0.367751	0.315797	SLC4A8/INSR	2
CC	GO:1902555	endoribonuclease complex	2/324	31/19520	0.0932574	0.367751	0.315797	POP4/RPP40	2
CC	GO:0031228	intrinsic component of Golgi membrane	3/324	66/19520	0.0968349	0.377252	0.323956	TVP23B/SLC35A1/TVP23C	3
CC	GO:0055037	recycling endosome	6/324	190/19520	0.0974719	0.377252	0.323956	RAN/MYO5A/SORL1/ANK2/ARFGEF2/FCHSD2	6
CC	GO:0005769	early endosome	10/324	378/19520	0.100213	0.384303	0.330011	SNX4/PTP4A1/MYO5A/SORL1/DNAJC13/RAB38/ANK2/TRAK1/DKK1/ALS2	10
CC	GO:0030496	midbody	6/324	193/19520	0.103058	0.391619	0.336294	ANXA2/PTCH1/RAN/KIF14/KIF3B/IQGAP1	6
CC	GO:0044853	plasma membrane raft	4/324	111/19520	0.113458	0.419	0.359806	PTCH1/INSR/DLC1/CBL	4
CC	GO:0005876	spindle microtubule	3/324	71/19520	0.114073	0.419	0.359806	HAUS7/KIF3B/HAUS1	3
CC	GO:0031904	endosome lumen	2/324	35/19520	0.114382	0.419	0.359806	NGF/NAPSA	2
CC	GO:0080008	Cul4-RING E3 ubiquitin ligase complex	2/324	35/19520	0.114382	0.419	0.359806	DCAF13/CRBN	2
CC	GO:0005766	primary lysosome	5/324	155/19520	0.116277	0.419	0.359806	GLIPR1/ANXA2/DNAJC13/DYNC1H1/CCT8	5
CC	GO:0042582	azurophil granule	5/324	155/19520	0.116277	0.419	0.359806	GLIPR1/ANXA2/DNAJC13/DYNC1H1/CCT8	5
CC	GO:0005881	cytoplasmic microtubule	3/324	72/19520	0.117651	0.420328	0.360946	APC/DYNC1H1/ARFGEF2	3
CC	GO:0072686	mitotic spindle	5/324	157/19520	0.120947	0.425979	0.365799	CKAP2L/NCOR1/HAUS7/CDC14B/HAUS1	5
CC	GO:0032432	actin filament bundle	3/324	73/19520	0.121272	0.425979	0.365799	LPP/MYLK/ABLIM1	3
CC	GO:0031672	A band	2/324	37/19520	0.125362	0.436676	0.374985	ANK2/KAT2B	2
CC	GO:0000118	histone deacetylase complex	3/324	77/19520	0.136148	0.467951	0.401842	NCOR1/CBX5/ACTR6	3
CC	GO:0032040	small-subunit processome	2/324	39/19520	0.136579	0.467951	0.401842	DCAF13/NGDN	2
CC	GO:0099568	cytoplasmic region	7/324	258/19520	0.139043	0.472519	0.405764	BLOC1S2/TRAK1/KIF3B/DYNC1H1/ARFGEF2/OPA1/PHLDB2	7
CC	GO:0000922	spindle pole	5/324	166/19520	0.14301	0.482081	0.413976	CKAP2L/NPM1/CDC14B/CKAP5/HAUS1	5
CC	GO:0032838	plasma membrane bounded cell projection cytoplasm	6/324	216/19520	0.151133	0.488148	0.419185	BLOC1S2/TRAK1/KIF3B/DYNC1H1/ARFGEF2/OPA1	6
CC	GO:0005641	nuclear envelope lumen	1/324	10/19520	0.154152	0.488148	0.419185	SORL1	1
CC	GO:0005652	nuclear lamina	1/324	10/19520	0.154152	0.488148	0.419185	NUP35	1
CC	GO:0005952	cAMP-dependent protein kinase complex	1/324	10/19520	0.154152	0.488148	0.419185	PRKACB	1
CC	GO:0031414	N-terminal protein acetyltransferase complex	1/324	10/19520	0.154152	0.488148	0.419185	NAA20	1
CC	GO:0032593	insulin-responsive compartment	1/324	10/19520	0.154152	0.488148	0.419185	MYO5A	1
CC	GO:0070938	contractile ring	1/324	10/19520	0.154152	0.488148	0.419185	UTRN	1
CC	GO:1990124	messenger ribonucleoprotein complex	1/324	10/19520	0.154152	0.488148	0.419185	LSM1	1
CC	GO:0005758	mitochondrial intermembrane space	3/324	83/19520	0.159544	0.491658	0.422199	TRIAP1/DIABLO/OPA1	3
CC	GO:0000123	histone acetyltransferase complex	3/324	84/19520	0.163558	0.491658	0.422199	KAT2B/MBIP/MORF4L2	3
CC	GO:0005643	nuclear pore	3/324	85/19520	0.167601	0.491658	0.422199	RAN/NUP35/CETN2	3
CC	GO:0019774	proteasome core complex, beta-subunit complex	1/324	11/19520	0.168199	0.491658	0.422199	PSMB1	1
CC	GO:0031094	platelet dense tubular network	1/324	11/19520	0.168199	0.491658	0.422199	ITPR2	1
CC	GO:0034992	microtubule organizing center attachment site	1/324	11/19520	0.168199	0.491658	0.422199	SYNE1	1
CC	GO:0034993	meiotic nuclear membrane microtubule tethering complex	1/324	11/19520	0.168199	0.491658	0.422199	SYNE1	1
CC	GO:0035631	CD40 receptor complex	1/324	11/19520	0.168199	0.491658	0.422199	DIABLO	1
CC	GO:0099523	presynaptic cytosol	1/324	11/19520	0.168199	0.491658	0.422199	HSPA8	1
CC	GO:0106083	nuclear membrane protein complex	1/324	11/19520	0.168199	0.491658	0.422199	SYNE1	1
CC	GO:0106094	nuclear membrane microtubule tethering complex	1/324	11/19520	0.168199	0.491658	0.422199	SYNE1	1
CC	GO:0005759	mitochondrial matrix	11/324	476/19520	0.170142	0.493885	0.424112	NDUFAB1/MRPL32/ALDH1L2/PPA2/ATP5F1C/MRPL47/ABHD10/MRPL17/FOXO3/MTHFS/MRPL15	11
CC	GO:0000109	nucleotide-excision repair complex	1/324	12/19520	0.182013	0.494036	0.424241	CETN2	1
CC	GO:0000812	Swr1 complex	1/324	12/19520	0.182013	0.494036	0.424241	ACTR6	1
CC	GO:0001527	microfibril	1/324	12/19520	0.182013	0.494036	0.424241	THSD4	1
CC	GO:0005751	mitochondrial respiratory chain complex IV	1/324	12/19520	0.182013	0.494036	0.424241	COX7C	1
CC	GO:0008540	proteasome regulatory particle, base subcomplex	1/324	12/19520	0.182013	0.494036	0.424241	PSMC1	1
CC	GO:0019908	nuclear cyclin-dependent protein kinase holoenzyme complex	1/324	12/19520	0.182013	0.494036	0.424241	CDK13	1
CC	GO:0030877	beta-catenin destruction complex	1/324	12/19520	0.182013	0.494036	0.424241	APC	1
CC	GO:0031464	Cul4A-RING E3 ubiquitin ligase complex	1/324	12/19520	0.182013	0.494036	0.424241	CRBN	1
CC	GO:0060198	clathrin-sculpted vesicle	1/324	12/19520	0.182013	0.494036	0.424241	HSPA8	1
CC	GO:1990909	Wnt signalosome	1/324	12/19520	0.182013	0.494036	0.424241	APC	1
MF	GO:0003735	structural constituent of ribosome	13/328	180/18337	2.23e-05	0.00991567	0.00883439	RPL23A/RPS13/MRPL32/RPL10A/MRPL1/MRPL47/RPS4X/MRPS23/RPS12/RPS4Y1/MRPL17/RPS18/MRPL15	13
MF	GO:0045296	cadherin binding	18/328	332/18337	3.24e-05	0.00991567	0.00883439	EIF3E/EPCAM/RPL23A/MACF1/PRDX1/FASN/ANXA2/RAN/ASAP1/HSPA8/LRRFIP1/CBL/LAD1/IQGAP1/CCT8/CKAP5/TJP1/PHLDB2	18
MF	GO:0004857	enzyme inhibitor activity	18/328	385/18337	0.000211932	0.03507	0.0312457	WFDC2/PI3/WNK1/ANXA2/NPM1/CRIM1/NOTCH1/TFPI2/WFDC3/SPINK2/KAT2B/MBIP/GMFB/NGF/IQGAP1/SLPI/CASP3/CIT	18
MF	GO:0004860	protein kinase inhibitor activity	7/328	69/18337	0.000229216	0.03507	0.0312457	WNK1/NPM1/KAT2B/MBIP/GMFB/CASP3/CIT	7
MF	GO:0019210	kinase inhibitor activity	7/328	73/18337	0.000325713	0.0382271	0.0340586	WNK1/NPM1/KAT2B/MBIP/GMFB/CASP3/CIT	7
MF	GO:0004867	serine-type endopeptidase inhibitor activity	8/328	98/18337	0.000374776	0.0382271	0.0340586	WFDC2/PI3/ANXA2/CRIM1/TFPI2/WFDC3/SPINK2/SLPI	8
MF	GO:0036312	phosphatidylinositol 3-kinase regulatory subunit binding	3/328	10/18337	0.000619903	0.0467959	0.0416929	PIK3AP1/PTPN13/CBL	3
MF	GO:0019887	protein kinase regulator activity	11/328	190/18337	0.000644331	0.0467959	0.0416929	CCNC/WNK1/NPM1/APC/KAT2B/MBIP/GMFB/IQGAP1/ALS2/CASP3/CIT	11
MF	GO:0016278	lysine N-methyltransferase activity	6/328	61/18337	0.000759656	0.0467959	0.0416929	ASH1L/SMYD2/KMT2A/EEF1AKMT1/SETD9/SETD2	6
MF	GO:0008276	protein methyltransferase activity	7/328	85/18337	0.000822273	0.0467959	0.0416929	ARMT1/ASH1L/SMYD2/KMT2A/FBXO11/EEF1AKMT1/SETD2	7
MF	GO:0046975	histone methyltransferase activity (H3-K36 specific)	3/328	11/18337	0.000841103	0.0467959	0.0416929	ASH1L/SMYD2/SETD2	3
MF	GO:0019843	rRNA binding	6/328	64/18337	0.000980858	0.0500238	0.0445688	RPL23A/RPS13/RPS4X/GTF3A/RPS4Y1/RPS18	6
MF	GO:0043023	ribosomal large subunit binding	3/328	12/18337	0.00110666	0.0520983	0.0464171	NPM1/NMD3/RBM3	3
MF	GO:0039706	co-receptor binding	3/328	13/18337	0.00141968	0.0620605	0.055293	NEO1/DKK1/BMP4	3
MF	GO:0008170	N-methyltransferase activity	7/328	98/18337	0.00189295	0.0772321	0.0688102	ASH1L/SMYD2/KMT2A/FBXO11/EEF1AKMT1/SETD9/SETD2	7
MF	GO:0019207	kinase regulator activity	11/328	220/18337	0.00210257	0.0790492	0.0704291	CCNC/WNK1/NPM1/APC/KAT2B/MBIP/GMFB/IQGAP1/ALS2/CASP3/CIT	11
MF	GO:0008757	S-adenosylmethionine-dependent methyltransferase activity	9/328	158/18337	0.00219581	0.0790492	0.0704291	METTL14/ARMT1/ASH1L/SMYD2/KMT2A/FBXO11/EEF1AKMT1/SETD9/SETD2	9
MF	GO:0043548	phosphatidylinositol 3-kinase binding	4/328	32/18337	0.00243421	0.0827631	0.073738	PIK3AP1/PTPN13/INSR/CBL	4
MF	GO:0016741	transferase activity, transferring one-carbon groups	11/328	226/18337	0.00259105	0.0830083	0.0739565	METTL14/ARMT1/NDUFAF5/ALDH1L2/ASH1L/SMYD2/KMT2A/FBXO11/EEF1AKMT1/SETD9/SETD2	11
MF	GO:0015631	tubulin binding	15/328	368/18337	0.00271269	0.0830083	0.0739565	MACF1/S100A9/VBP1/BLOC1S2/HAUS7/MAP1B/APC/KIF14/KIF3B/CETN2/CKAP5/OPA1/RGS2/TTLL7/SETD2	15
MF	GO:0044183	protein folding chaperone	4/328	36/18337	0.00377034	0.109879	0.0978967	HSPA8/CCT6A/CCT8/PDCL3	4
MF	GO:0048306	calcium-dependent protein binding	6/328	84/18337	0.00395094	0.109908	0.0979228	S100A9/ANXA2/S100A4/S100A3/S100A2/S100A16	6
MF	GO:0016279	protein-lysine N-methyltransferase activity	5/328	60/18337	0.00434051	0.115495	0.102901	ASH1L/SMYD2/KMT2A/EEF1AKMT1/SETD2	5
MF	GO:0005547	phosphatidylinositol-3,4,5-trisphosphate binding	4/328	39/18337	0.00504868	0.125338	0.11167	MYO1G/ASAP1/IQGAP1/FCHSD2	4
MF	GO:0004866	endopeptidase inhibitor activity	9/328	180/18337	0.00520522	0.125338	0.11167	WFDC2/PI3/ANXA2/CRIM1/TFPI2/WFDC3/SPINK2/NGF/SLPI	9
MF	GO:0008168	methyltransferase activity	10/328	215/18337	0.00548369	0.125338	0.11167	METTL14/ARMT1/NDUFAF5/ASH1L/SMYD2/KMT2A/FBXO11/EEF1AKMT1/SETD9/SETD2	10
MF	GO:0000287	magnesium ion binding	10/328	216/18337	0.0056615	0.125338	0.11167	SIK1/TREX2/TOP2A/RAN/PPA2/IMPA1/ATP8B1/SIK1B/PRKACB/OPA1	10
MF	GO:0051082	unfolded protein binding	7/328	120/18337	0.0058434	0.125338	0.11167	DNAJB4/PPIA/VBP1/NPM1/HSPA8/CCT6A/CCT8	7
MF	GO:0005123	death receptor binding	3/328	21/18337	0.0059392	0.125338	0.11167	CASP8AP2/NGF/CASP3	3
MF	GO:0072341	modified amino acid binding	6/328	93/18337	0.00648624	0.131101	0.116805	THBS1/FASN/ANXA2/ASAP1/HSPA8/MTHFS	6
MF	GO:0030414	peptidase inhibitor activity	9/328	187/18337	0.00664074	0.131101	0.116805	WFDC2/PI3/ANXA2/CRIM1/TFPI2/WFDC3/SPINK2/NGF/SLPI	9
MF	GO:0018024	histone-lysine N-methyltransferase activity	4/328	43/18337	0.00716449	0.137021	0.122079	ASH1L/SMYD2/KMT2A/SETD2	4
MF	GO:0061135	endopeptidase regulator activity	9/328	192/18337	0.00783941	0.145385	0.129532	WFDC2/PI3/ANXA2/CRIM1/TFPI2/WFDC3/SPINK2/NGF/SLPI	9
MF	GO:0061134	peptidase regulator activity	10/328	230/18337	0.0086554	0.155797	0.138808	WFDC2/PI3/ANXA2/CRIM1/TFPI2/WFDC3/SPINK2/CASP8AP2/NGF/SLPI	10
MF	GO:0016651	oxidoreductase activity, acting on NAD(P)H	6/328	102/18337	0.0100359	0.175484	0.156348	NDUFAB1/SELENOT/NDUFB6/NDUFA5/AKR1C2/TXN	6
MF	GO:0016709	oxidoreductase activity, acting on paired donors, with incorporation or reduction of molecular oxygen, NAD(P)H as one donor, and incorporation of one atom of oxygen	4/328	48/18337	0.0105383	0.179151	0.159615	SQLE/FMO4/AKR1C2/CYP51A1	4
MF	GO:0016887	ATPase activity	16/328	478/18337	0.0125903	0.186119	0.165823	MACF1/PSMC1/TOP2A/MYO1G/CHD7/ATP5F1C/MYO5A/HSPA8/RHOBTB3/HELZ2/KIF14/KIF3B/ATP8B1/DYNC1H1/CCT8/DDX58	16
MF	GO:0051015	actin filament binding	9/328	208/18337	0.0128006	0.186119	0.165823	CAPZA2/ANTXR1/MACF1/MYO1G/MYO5A/ABLIM1/UTRN/IQGAP1/SYNE1	9
MF	GO:0033204	ribonuclease P RNA binding	2/328	10/18337	0.0130553	0.186119	0.165823	POP4/RPP40	2
MF	GO:0050786	RAGE receptor binding	2/328	10/18337	0.0130553	0.186119	0.165823	S100A9/S100A4	2
MF	GO:0097199	cysteine-type endopeptidase activity involved in apoptotic signaling pathway	2/328	10/18337	0.0130553	0.186119	0.165823	CASP4/CASP3	2
MF	GO:1990226	histone methyltransferase binding	2/328	10/18337	0.0130553	0.186119	0.165823	LCOR/CBX3	2
MF	GO:0035257	nuclear hormone receptor binding	7/328	140/18337	0.013077	0.186119	0.165823	NR4A2/LCOR/NR4A3/NCOR1/DCAF13/OASL/UBA3	7
MF	GO:0005520	insulin-like growth factor binding	3/328	29/18337	0.0146904	0.201258	0.179312	IGFBP3/CRIM1/INSR	3
MF	GO:0042054	histone methyltransferase activity	4/328	53/18337	0.0147984	0.201258	0.179312	ASH1L/SMYD2/KMT2A/SETD2	4
MF	GO:1901612	cardiolipin binding	2/328	11/18337	0.0157695	0.207033	0.184456	ATP8B1/OPA1	2
MF	GO:0042826	histone deacetylase binding	6/328	113/18337	0.0160243	0.207033	0.184456	TOP2A/LCOR/NCOR1/CBX5/KAT2B/UHRF1BP1	6
MF	GO:0005543	phospholipid binding	15/328	451/18337	0.0162379	0.207033	0.184456	SNX4/THBS1/ANXA2/MYO1G/ASAP1/HSPA8/NUP35/MAP1B/RAPGEF2/ITPR2/ATP8B1/IQGAP1/FCHSD2/OPA1/PNPLA3	15
MF	GO:0030165	PDZ domain binding	5/328	83/18337	0.0165798	0.207078	0.184497	CRIM1/KIF14/RAPGEF2/CADM1/CIT	5
MF	GO:0140297	DNA-binding transcription factor binding	13/328	376/18337	0.0183268	0.208103	0.18541	SIK1/PSMA6/NR4A2/LCOR/NR4A3/NPM1/NCOR1/DCAF13/CBX5/OASL/TCF12/UBA3/RBL2	13
MF	GO:0004526	ribonuclease P activity	2/328	12/18337	0.0187021	0.208103	0.18541	POP4/RPP40	2
MF	GO:0004861	cyclin-dependent protein serine/threonine kinase inhibitor activity	2/328	12/18337	0.0187021	0.208103	0.18541	KAT2B/CASP3	2
MF	GO:0016668	oxidoreductase activity, acting on a sulfur group of donors, NAD(P) as acceptor	2/328	12/18337	0.0187021	0.208103	0.18541	SELENOT/TXN	2
MF	GO:0035259	glucocorticoid receptor binding	2/328	12/18337	0.0187021	0.208103	0.18541	NR4A2/NR4A3	2
MF	GO:0046790	virion binding	2/328	12/18337	0.0187021	0.208103	0.18541	PPIA/ANXA2	2
MF	GO:0030291	protein serine/threonine kinase inhibitor activity	3/328	32/18337	0.0191749	0.209554	0.186702	KAT2B/CASP3/CIT	3
MF	GO:0031267	small GTPase binding	8/328	190/18337	0.0212791	0.220873	0.196787	MYO5A/SORL1/RHOBTB3/KIF3B/IQGAP1/ALS2/FGD6/RABGGTB	8
MF	GO:0030695	GTPase regulator activity	15/328	467/18337	0.0214601	0.220873	0.196787	ARHGEF12/ASAP1/LAMTOR5/SOS2/TBC1D19/RAPGEF2/ARHGAP31/DLC1/TRIO/ARFGEF2/IQGAP1/ALS2/FGD6/SRGAP1/RGS2	15
MF	GO:0031994	insulin-like growth factor I binding	2/328	13/18337	0.0218444	0.220873	0.196787	IGFBP3/INSR	2
MF	GO:0051011	microtubule minus-end binding	2/328	13/18337	0.0218444	0.220873	0.196787	MACF1/HAUS7	2
MF	GO:0001786	phosphatidylserine binding	4/328	60/18337	0.022376	0.220873	0.196787	THBS1/ANXA2/ASAP1/HSPA8	4
MF	GO:0016655	oxidoreductase activity, acting on NAD(P)H, quinone or similar compound as acceptor	4/328	60/18337	0.022376	0.220873	0.196787	NDUFAB1/NDUFB6/NDUFA5/AKR1C2	4
MF	GO:0008017	microtubule binding	10/328	269/18337	0.0234163	0.227473	0.202667	MACF1/S100A9/HAUS7/MAP1B/APC/KIF14/KIF3B/CETN2/CKAP5/OPA1	10
MF	GO:1990939	ATP-dependent microtubule motor activity	3/328	35/18337	0.0243329	0.230075	0.204986	KIF14/KIF3B/DYNC1H1	3
MF	GO:0061629	RNA polymerase II-specific DNA-binding transcription factor binding	10/328	271/18337	0.0244866	0.230075	0.204986	PSMA6/NR4A2/LCOR/NR4A3/NPM1/NCOR1/DCAF13/OASL/UBA3/RBL2	10
MF	GO:0004298	threonine-type endopeptidase activity	2/328	14/18337	0.0251879	0.230075	0.204986	PSMB1/PSMA4	2
MF	GO:0044548	S100 protein binding	2/328	14/18337	0.0251879	0.230075	0.204986	ANXA2/IQGAP1	2
MF	GO:0005085	guanyl-nucleotide exchange factor activity	8/328	197/18337	0.0257208	0.231487	0.206244	ARHGEF12/LAMTOR5/SOS2/RAPGEF2/TRIO/ARFGEF2/ALS2/FGD6	8
MF	GO:0005516	calmodulin binding	8/328	198/18337	0.0264043	0.232184	0.206865	MYO1G/MYO5A/MYLK/UBR4/IQGAP1/TJP1/AKAP12/RGS2	8
MF	GO:0004175	endopeptidase activity	14/328	438/18337	0.0267002	0.232184	0.206865	MMP1/PSMA3/PSMA6/PSMB1/ST14/THSD4/PSMA5/SEC11C/CASP4/PSMA4/PSMA1/TLL2/CASP3/NAPSA	14
MF	GO:0005096	GTPase activator activity	10/328	276/18337	0.0273158	0.232184	0.206865	ARHGEF12/ASAP1/TBC1D19/RAPGEF2/ARHGAP31/DLC1/IQGAP1/ALS2/SRGAP1/RGS2	10
MF	GO:0016791	phosphatase activity	10/328	276/18337	0.0273158	0.232184	0.206865	PTPN14/ARMT1/PPM1E/PTP4A1/HDDC2/PFKFB2/PPA2/CDC14B/IMPA1/PTPN13	10
MF	GO:0004549	tRNA-specific ribonuclease activity	2/328	15/18337	0.0287246	0.234393	0.208833	POP4/RPP40	2
MF	GO:0097153	cysteine-type endopeptidase activity involved in apoptotic process	2/328	15/18337	0.0287246	0.234393	0.208833	CASP4/CASP3	2
MF	GO:1901611	phosphatidylglycerol binding	2/328	15/18337	0.0287246	0.234393	0.208833	ATP8B1/OPA1	2
MF	GO:0016922	nuclear receptor binding	5/328	97/18337	0.0301507	0.242792	0.216316	NR4A2/LCOR/NR4A3/DCAF13/UBA3	5
MF	GO:0035497	cAMP response element binding	2/328	16/18337	0.0324465	0.25458	0.226819	NR4A3/TCF12	2
MF	GO:0042800	histone methyltransferase activity (H3-K4 specific)	2/328	16/18337	0.0324465	0.25458	0.226819	ASH1L/KMT2A	2
MF	GO:0043021	ribonucleoprotein complex binding	6/328	134/18337	0.0335228	0.259696	0.231377	NPM1/CBX5/SNRPB2/CKAP5/NMD3/RBM3	6
MF	GO:0004497	monooxygenase activity	5/328	101/18337	0.0350155	0.26169	0.233154	SQLE/FMO4/AKR1C2/CYP51A1/CYP24A1	5
MF	GO:0051427	hormone receptor binding	7/328	173/18337	0.036313	0.26169	0.233154	NR4A2/LCOR/NR4A3/NCOR1/DCAF13/OASL/UBA3	7
MF	GO:0008308	voltage-gated anion channel activity	2/328	17/18337	0.0363458	0.26169	0.233154	VDAC3/ANO6	2
MF	GO:0008574	ATP-dependent microtubule motor activity, plus-end-directed	2/328	17/18337	0.0363458	0.26169	0.233154	KIF14/KIF3B	2
MF	GO:0030169	low-density lipoprotein particle binding	2/328	17/18337	0.0363458	0.26169	0.233154	THBS1/SORL1	2
MF	GO:0050811	GABA receptor binding	2/328	17/18337	0.0363458	0.26169	0.233154	TRAK1/ARFGEF2	2
MF	GO:0004303	estradiol 17-beta-dehydrogenase activity	2/328	18/18337	0.0404152	0.281069	0.25042	HSD17B11/AKR1C2	2
MF	GO:0045236	CXCR chemokine receptor binding	2/328	18/18337	0.0404152	0.281069	0.25042	CXCL8/CXCL3	2
MF	GO:0098641	cadherin binding involved in cell-cell adhesion	2/328	18/18337	0.0404152	0.281069	0.25042	EPCAM/ANXA2	2
MF	GO:0003954	NADH dehydrogenase activity	3/328	45/18337	0.0463527	0.311187	0.277253	NDUFAB1/NDUFB6/NDUFA5	3
MF	GO:0008137	NADH dehydrogenase (ubiquinone) activity	3/328	45/18337	0.0463527	0.311187	0.277253	NDUFAB1/NDUFB6/NDUFA5	3
MF	GO:0050136	NADH dehydrogenase (quinone) activity	3/328	45/18337	0.0463527	0.311187	0.277253	NDUFAB1/NDUFB6/NDUFA5	3
MF	GO:0051020	GTPase binding	8/328	222/18337	0.0467798	0.311187	0.277253	MYO5A/SORL1/RHOBTB3/KIF3B/IQGAP1/ALS2/FGD6/RABGGTB	8
MF	GO:0003725	double-stranded RNA binding	4/328	76/18337	0.0472998	0.311263	0.277321	LRRFIP1/EIF2AK2/OASL/DDX58	4
MF	GO:0035258	steroid hormone receptor binding	4/328	77/18337	0.049218	0.32044	0.285497	NR4A2/LCOR/NR4A3/DCAF13	4
MF	GO:0003779	actin binding	13/328	439/18337	0.0530917	0.337996	0.301139	CAPZA2/ANTXR1/MACF1/MYO1G/MYO5A/MYLK/ABLIM1/S100A4/MAP1B/UTRN/GMFB/IQGAP1/SYNE1	13
MF	GO:0019200	carbohydrate kinase activity	2/328	21/18337	0.0535713	0.337996	0.301139	PFKFB2/GNE	2
MF	GO:0070300	phosphatidic acid binding	2/328	21/18337	0.0535713	0.337996	0.301139	RAPGEF2/OPA1	2
MF	GO:0003955	NAD(P)H dehydrogenase (quinone) activity	3/328	48/18337	0.0543615	0.339482	0.302462	NDUFAB1/NDUFB6/NDUFA5	3
MF	GO:0032813	tumor necrosis factor receptor superfamily binding	3/328	49/18337	0.0571687	0.353406	0.314869	CASP8AP2/NGF/CASP3	3
MF	GO:0016538	cyclin-dependent protein serine/threonine kinase regulator activity	3/328	50/18337	0.0600434	0.367466	0.327394	CCNC/KAT2B/CASP3	3
MF	GO:0140030	modification-dependent protein binding	6/328	157/18337	0.0632782	0.38078	0.339257	TAB2/ANK2/CBX5/KMT2A/KDM5A/PWP1	6
MF	GO:0016616	oxidoreductase activity, acting on the CH-OH group of donors, NAD or NADP as acceptor	5/328	120/18337	0.0644761	0.38078	0.339257	MDH1/LDHB/FASN/HSD17B11/AKR1C2	5
MF	GO:0004879	nuclear receptor activity	3/328	52/18337	0.0659915	0.38078	0.339257	NR4A2/NR4A3/NR2C2	3
MF	GO:0098531	ligand-activated transcription factor activity	3/328	52/18337	0.0659915	0.38078	0.339257	NR4A2/NR4A3/NR2C2	3
MF	GO:0008013	beta-catenin binding	4/328	85/18337	0.066076	0.38078	0.339257	NR4A2/APC/FOXO3/FOXO1	4
MF	GO:0030898	actin-dependent ATPase activity	2/328	24/18337	0.0680069	0.38078	0.339257	MYO1G/MYO5A	2
MF	GO:0070003	threonine-type peptidase activity	2/328	24/18337	0.0680069	0.38078	0.339257	PSMB1/PSMA4	2
MF	GO:0016705	oxidoreductase activity, acting on paired donors, with incorporation or reduction of molecular oxygen	6/328	160/18337	0.0680272	0.38078	0.339257	SCD/SQLE/FMO4/AKR1C2/CYP51A1/CYP24A1	6
MF	GO:0016209	antioxidant activity	4/328	86/18337	0.0683698	0.38078	0.339257	SELENOT/PRDX1/S100A9/TXN	4
MF	GO:0005548	phospholipid transporter activity	3/328	53/18337	0.0690631	0.38078	0.339257	TRIAP1/ATP8B1/ANO6	3
MF	GO:0034212	peptide N-acetyltransferase activity	3/328	53/18337	0.0690631	0.38078	0.339257	NAA20/KAT2B/HAT1	3
MF	GO:0001965	G-protein alpha-subunit binding	2/328	25/18337	0.0730732	0.392288	0.34951	RGS2/SASH1	2
MF	GO:0004190	aspartic-type endopeptidase activity	2/328	25/18337	0.0730732	0.392288	0.34951	CASP3/NAPSA	2
MF	GO:0005112	Notch binding	2/328	25/18337	0.0730732	0.392288	0.34951	NOTCH1/AAK1	2
MF	GO:0001223	transcription coactivator binding	2/328	26/18337	0.0782566	0.409342	0.364705	FOXO1/CIT	2
MF	GO:0016628	oxidoreductase activity, acting on the CH-CH group of donors, NAD or NADP as acceptor	2/328	26/18337	0.0782566	0.409342	0.364705	FASN/AKR1C2	2
MF	GO:0070001	aspartic-type peptidase activity	2/328	26/18337	0.0782566	0.409342	0.364705	CASP3/NAPSA	2
MF	GO:0003774	motor activity	5/328	129/18337	0.0821209	0.425915	0.379471	MYO1G/MYO5A/KIF14/KIF3B/DYNC1H1	5
MF	GO:0016614	oxidoreductase activity, acting on CH-OH group of donors	5/328	130/18337	0.0842251	0.433158	0.385923	MDH1/LDHB/FASN/HSD17B11/AKR1C2	5
MF	GO:0001968	fibronectin binding	2/328	28/18337	0.088952	0.453655	0.404185	IGFBP3/THBS1	2
MF	GO:0016407	acetyltransferase activity	4/328	95/18337	0.090811	0.458246	0.408276	FASN/NAA20/KAT2B/HAT1	4
MF	GO:0032934	sterol binding	3/328	60/18337	0.0922904	0.458246	0.408276	INSIG1/NPC1/PTCH1	3
MF	GO:0000146	microfilament motor activity	2/328	29/18337	0.0944529	0.458246	0.408276	MYO1G/MYO5A	2
MF	GO:0043325	phosphatidylinositol-3,4-bisphosphate binding	2/328	29/18337	0.0944529	0.458246	0.408276	MYO1G/FCHSD2	2
MF	GO:0046966	thyroid hormone receptor binding	2/328	29/18337	0.0944529	0.458246	0.408276	NCOR1/OASL	2
MF	GO:0051059	NF-kappaB binding	2/328	29/18337	0.0944529	0.458246	0.408276	PSMA6/NPM1	2
MF	GO:0004713	protein tyrosine kinase activity	5/328	135/18337	0.0951674	0.458246	0.408276	PEAK1/CRIM1/INSR/MAP2K6/EIF2AK2	5
MF	GO:0001221	transcription coregulator binding	3/328	61/18337	0.0958424	0.458246	0.408276	LCOR/FOXO1/CIT	3
MF	GO:0030332	cyclin binding	2/328	30/18337	0.100049	0.463862	0.41328	PTCH1/CDK13	2
MF	GO:0033764	steroid dehydrogenase activity, acting on the CH-OH group of donors, NAD or NADP as acceptor	2/328	30/18337	0.100049	0.463862	0.41328	HSD17B11/AKR1C2	2
MF	GO:0071813	lipoprotein particle binding	2/328	30/18337	0.100049	0.463862	0.41328	THBS1/SORL1	2
MF	GO:0071814	protein-lipid complex binding	2/328	30/18337	0.100049	0.463862	0.41328	THBS1/SORL1	2
MF	GO:0004721	phosphoprotein phosphatase activity	6/328	179/18337	0.102747	0.472789	0.421233	PTPN14/PPM1E/PTP4A1/PPA2/CDC14B/PTPN13	6
MF	GO:0032182	ubiquitin-like protein binding	4/328	101/18337	0.107487	0.490912	0.43738	TOP2A/TAB2/UBXN7/CASP8AP2	4
