# Supplementary material for: METTL14 promotes prostate tumorigenesis by inhibiting THBS1 via an m6A-YTHDF2-dependent mechanism
Source: Cell Death Discov. 2022 Mar 30;8:143. doi: 10.1038/s41420-022-00939-0 (PMC8967870; doi:10.1038/s41420-022-00939-0)
Supplement: Supplementary file 6 — Supplementary Table 5 [file 41420_2022_939_MOESM6_ESM.xlsx]

## Sheet: Sheet1
chr	chromStart	chromEnd	name	score	strand	thickStart	thickEnd	itemRgb	blockCount	blockSizes	blockStarts	lg.p	lg.fdr	fold_enrchment	diff.lg.fdr	diff.lg.p	diff.log2.fc
chr16	3291025	3291126	ZNF263	0.0022	+	3291025	3291126	0	1	101,	0	-2.66	-1.39	2.33	-434	-434	-2.17
chr12	94581740	94581840	TMCC3	0.001	-	94581740	94581840	0	1	100,	0	-3	-1.64	4	-434	-434	-1.68
chr12	132808510	132813368	GOLGA3	0.00032	-	132808510	132813368	0	2	39,62,	0,4796	-3.5	-2.01	2.33	-434	-434	-0.692
chrX	48823271	48823372	HDAC6	0.00069	+	48823271	48823372	0	1	101,	0	-3.16	-1.76	2	-434	-434	-3.58
chr17	28344715	28344816	TNFAIP1	0.0015	+	28344715	28344816	0	1	101,	0	-2.82	-1.51	3.5	-434	-434	-3.25
chr12	116717550	116717651	C12orf49	3e-05	-	116717550	116717651	0	1	101,	0	-4.53	-2.71	2.5	-434	-434	-2.22
chr1	155357613	155357714	ASH1L	0.0043	-	155357613	155357714	0	1	101,	0	-2.37	-2.21	1.82	-434	-434	-0.0611
chr14	75954978	75955079	TTLL5	0.00058	+	75954978	75955079	0	1	101,	0	-3.24	-1.82	2.5	-434	-434	-0.222
chr15	101178460	101178610	CHSY1	0.00021	-	101178460	101178610	0	1	150,	0	-3.67	-2.13	2.33	-434	-434	-3.26
chr11	9968442	9968542	SBF2	0.001	-	9968442	9968542	0	1	100,	0	-2.99	-1.64	2.2	-434	-434	-1.51
chr4	88728447	88728548	FAM13A	0.0006	-	88728447	88728548	0	1	101,	0	-3.22	-1.8	1.67	-434	-434	-2.22
chr16	72086682	72086782	TXNL4B	0.00072	-	72086682	72086782	0	1	100,	0	-3.14	-1.74	2.5	-434	-434	-0.222
chr8	6445096	6445197	MCPH1	0.00056	+	6445096	6445197	0	1	101,	0	-3.25	-1.83	2	-434	-434	-4.04
chr16	70399156	70399257	ST3GAL2	0.0011	-	70399156	70399257	0	1	101,	0	-2.97	-1.63	2.5	-434	-434	-1.5
chr1	28714434	28714534	GMEB1	0.00017	+	28714434	28714534	0	1	100,	0	-3.78	-2.21	1.67	-434	-434	-3.91
chr17	28703644	28703794	PROCA1	0.00011	-	28703644	28703794	0	1	150,	0	-3.97	-2.34	1.5	-434	-434	-2.17
chr3	113658574	113658675	USF3	0.00047	-	113658574	113658675	0	1	101,	0	-3.33	-1.89	2.5	-434	-434	-2.17
chr7	55939339	55939440	ZNF713	0.00037	+	55939339	55939440	0	1	101,	0	-3.43	-1.96	2	-434	-434	-2.32
chr9	135486264	135486364	PPP1R26	3.2e-05	+	135486264	135486364	0	1	100,	0	-4.49	-2.69	2	-434	-434	-1.93
chr10	50635313	50635414	SGMS1-AS1	0.00026	+	50635313	50635414	0	1	101,	0	-3.59	-2.07	2.5	-434	-434	-2.81
chr7	1164563	1164664	AC091729.3	2.3e-05	+	1164563	1164664	0	1	101,	0	-4.64	-2.79	2.33	-434	-434	-0.755
chr17	76145019	76145119	RNF157-AS1	0.0001	+	76145019	76145119	0	1	100,	0	-4	-2.36	1.67	-434	-434	-1.77
chr11	65499283	65500681	MALAT1	2.7e-06	+	65499283	65500681	0	1	1398,	0	-5.57	-4.67	1.42	-9.86	-11.9	-0.486
chr17	7235773	7236360	PHF23	0.00045	-	7235773	7236360	0	2	67,431,	0,156	-3.35	-3.07	5.4	-5.23	-7.18	-2.39
chr1	234607301	234608079	IRF2BP2	7.8e-07	-	234607301	234608079	0	2	551,46,	0,732	-6.11	-5	3.6	-4.83	-6.77	-2.37
chr11	57308930	57309381	TNKS1BP1	9.1e-05	-	57308930	57309381	0	1	451,	0	-4.04	-3.62	7	-4.14	-6.02	-3.12
chr22	36285943	36289177	MYH9	0.0019	-	36285943	36289177	0	5	101,129,162,213,93,	0,774,2308,2783,3141	-2.71	-2.52	6	-3.4	-5.17	-1.64
chr5	36985042	36986290	NIPBL	1.3e-08	+	36985042	36986290	0	1	1248,	0	-7.87	-6.13	14	-3.4	-5.17	-0.687
chr16	16141877	16142227	ABCC1	0.0003	+	16141877	16142227	0	1	350,	0	-3.52	-2.03	3.2	-3.36	-5.12	-3.45
chr15	38351049	38351450	SPRED1	7.9e-07	+	38351049	38351450	0	1	401,	0	-6.1	-4.99	5.5	-3.19	-4.93	-3.05
chr12	53382575	53383425	SP1	2e-05	+	53382575	53383425	0	1	850,	0	-4.7	-4.1	13.8	-2.56	-4.15	-1.12
chr17	78997071	78997271	CANT1	2.2e-05	-	78997071	78997271	0	1	200,	0	-4.65	-4.06	2.11	-2.33	-3.87	-3.96
chr14	102209022	102209870	WDR20	5.4e-06	+	102209022	102209870	0	1	848,	0	-5.27	-4.47	14.5	-2.29	-3.81	-1.41
chr11	66639915	66643490	RBM14-RBM4	8.9e-05	+	66639915	66643490	0	2	208,41,	0,3534	-4.05	-3.62	1.72	-2.27	-3.79	-1.99
chr22	36284475	36285712	MYH9	0.00068	-	36284475	36285712	0	3	36,209,55,	0,645,1182	-3.17	-2.91	4.79	-2.2	-3.69	-2.04
chr20	31665786	31722443	BCL2L1	4.6e-07	-	31665786	31722443	0	2	300,789,	0,55868	-6.34	-5.15	8	-2.19	-3.67	-0.454
chr22	24321795	24322143	SPECC1L-ADORA2A	7.6e-06	+	24321795	24322143	0	1	348,	0	-5.12	-4.38	7	-2.13	-3.6	-2.38
chr3	37321786	37324936	GOLGA4	3.2e-06	+	37321786	37324936	0	2	100,1349,	0,1801	-5.49	-4.62	26	-2.13	-3.59	-0.0437
chr3	4983180	4983330	BHLHE40	0.015	+	4983180	4983330	0	1	150,	0	-1.83	-1.71	3.15	-2.12	-3.58	-2.96
chr17	50744792	50750679	LUC7L3	6.6e-08	+	50744792	50750679	0	6	21,284,161,28,126,179,	0,927,1749,3596,4426,5708	-7.18	-5.63	6.22	-2.09	-3.53	-0.464
chr7	47369218	47369368	TNS3	0.00079	-	47369218	47369368	0	1	150,	0	-3.1	-2.85	1.55	-2.04	-3.46	-4.09
chr15	92927256	92941835	CHD2	5e-05	+	92927256	92941835	0	5	74,62,108,141,14,	0,1773,10261,12321,14565	-4.3	-3.81	3.53	-2.02	-3.43	-1.89
chr1	171532493	171535559	PRRC2C	3.5e-06	+	171532493	171535559	0	2	468,132,	0,2934	-5.45	-4.59	6.67	-1.96	-3.34	-1.13
chr14	73103178	73107386	RBM25	1.2e-08	+	73103178	73107386	0	4	300,223,90,85,	0,2680,3017,4123	-7.91	-6.16	7.53	-1.94	-3.31	-0.26
chr2	54631300	54632754	SPTBN1	1.9e-06	+	54631300	54632754	0	2	311,189,	0,1265	-5.72	-4.77	4.5	-1.92	-3.28	-0.949
chr11	59151851	59152350	FAM111A	9.8e-05	+	59151851	59152350	0	1	499,	0	-4.01	-3.59	9	-1.92	-3.28	-1.29
chr11	65965342	65966242	SART1	0.0005	+	65965342	65966242	0	4	105,78,100,167,	0,359,544,733	-3.3	-3.02	6.17	-1.86	-3.2	-1.18
chr6	158767039	158783532	EZR	4.6e-05	-	158767039	158783532	0	8	39,252,93,161,131,164,97,13,	0,221,2286,2744,3724,4204,9368,16480	-4.34	-3.84	5.2	-1.86	-3.19	-0.675
chr11	57309680	57310431	TNKS1BP1	9.1e-05	-	57309680	57310431	0	1	751,	0	-4.04	-3.62	7.54	-1.85	-3.19	-0.79
chr6	157206230	157206631	ARID1B	3.7e-05	+	157206230	157206631	0	1	401,	0	-4.43	-3.9	9.33	-1.77	-3.06	-2.01
chr2	71422985	71423734	ZNF638	1.3e-06	+	71422985	71423734	0	1	749,	0	-5.87	-4.87	12	-1.77	-3.06	-0.547
chr20	17658679	17658979	RRBP1	0.00063	-	17658679	17658979	0	1	300,	0	-3.2	-2.93	2.9	-1.76	-3.04	-1.69
chr6	116279040	116279339	TSPYL1	1.3e-05	-	116279040	116279339	0	1	299,	0	-4.88	-4.22	3.86	-1.75	-3.03	-2.31
chr2	71348909	71349359	ZNF638	4.2e-05	+	71348909	71349359	0	1	450,	0	-4.38	-3.86	4.8	-1.71	-2.97	-1.6
chr11	114063310	114063709	ZBTB16	0.001	+	114063310	114063709	0	1	399,	0	-3	-1.64	4.5	-1.71	-2.96	-2.76
chr20	31721701	31722434	ABALON	5.8e-06	+	31721701	31722434	0	1	733,	0	-5.24	-4.46	8.33	-1.71	-2.96	-0.344
chr17	19283033	19283632	EPN2	5.9e-06	+	19283033	19283632	0	1	599,	0	-5.23	-4.45	9.67	-1.68	-2.92	-0.533
chr15	59031017	59031566	RNF111	3.6e-05	+	59031017	59031566	0	1	549,	0	-4.44	-3.91	6.11	-1.67	-2.9	-0.774
chr16	89283719	89284918	ANKRD11	3.2e-06	-	89283719	89284918	0	1	1199,	0	-5.49	-4.62	15.4	-1.66	-2.88	-0.46
chr1	43603801	43604051	PTPRF	0.0079	+	43603801	43604051	0	1	250,	0	-2.1	-1.97	6.86	-1.61	-2.81	-2.04
chr6	4021465	4032755	PRPF4B	6e-09	+	4021465	4032755	0	2	1,1197,	0,10093	-8.22	-6.33	11	-1.6	-2.8	-0.127
chr1	234607452	234609434	AL160408.2	1.2e-09	+	234607452	234609434	0	2	185,14,	0,1968	-8.91	-6.83	2.86	-1.6	-2.8	-2.2
chr11	72014138	72014389	NUMA1	5e-06	-	72014138	72014389	0	1	251,	0	-5.3	-4.5	5.13	-1.59	-2.78	-2.3
chr1	179996721	179996872	CEP350	8.5e-05	+	179996721	179996872	0	1	151,	0	-4.07	-3.64	1.6	-1.55	-2.73	-2.38
chr14	39179185	39180847	PNN	1.4e-06	+	39179185	39180847	0	3	61,139,345,	0,138,1317	-5.85	-4.86	8.89	-1.55	-2.72	-0.0817
chr4	105235947	105236147	TET2	5e-05	+	105235947	105236147	0	1	200,	0	-4.3	-3.81	4.25	-1.55	-2.72	-2.57
chr15	64499344	64499992	ZNF609	4.7e-07	+	64499344	64499992	0	1	648,	0	-6.33	-5.15	10.7	-1.5	-2.65	-0.749
chr2	71426687	71428602	ZNF638	1.3e-06	+	71426687	71428602	0	2	727,72,	0,1843	-5.87	-4.87	8	-1.46	-2.58	-0.13
chr20	35500078	35503474	CEP250	1.9e-05	+	35500078	35503474	0	3	91,122,1085,	0,1766,2311	-4.71	-4.11	6.57	-1.46	-2.58	-0.326
chr19	5691381	5691678	RPL36	3.5e-05	+	5691381	5691678	0	1	297,	0	-4.46	-3.93	2.2	-1.47	-2.58	-1.1
chr12	7096438	7096986	C1RL	0.00047	-	7096438	7096986	0	1	548,	0	-3.33	-3.04	6	-1.47	-2.58	-0.828
chr5	177211389	177212089	NSD1	1.6e-05	+	177211389	177212089	0	1	700,	0	-4.79	-4.15	8.5	-1.46	-2.57	-1.58
chr17	63817871	63818420	DDX42	7.9e-06	+	63817871	63818420	0	1	549,	0	-5.1	-4.37	5.36	-1.46	-2.57	-1.53
chr4	1728334	1728683	TACC3	1.2e-05	+	1728334	1728683	0	1	349,	0	-4.92	-4.24	8.37	-1.43	-2.51	-0.721
chr11	66640005	66640155	RBM4	0.0013	+	66640005	66640155	0	1	150,	0	-2.87	-2.65	1.87	-1.42	-2.5	-1.91
chr16	89282170	89283620	ANKRD11	3.4e-06	-	89282170	89283620	0	1	1450,	0	-5.47	-4.6	9.83	-1.41	-2.48	-0.417
chr17	4733164	4733460	MED11	4.9e-06	+	4733164	4733460	0	1	296,	0	-5.31	-3.2	4.67	-1.41	-2.47	-1.56
chr15	39595384	39596132	THBS1	6.2e-06	+	39595384	39596132	0	1	748,	0	-5.21	-4.44	6.22	-1.4	-2.46	-1.17
chrX	154368012	154370895	FLNA	0.022	-	154368012	154370895	0	2	78,23,	0,2860	-1.66	-1.55	1.25	-1.37	-2.39	-2.4
chr15	92924479	92939596	AC013394.1	8.3e-05	+	92924479	92939596	0	5	73,87,62,108,19,	0,2764,4550,13038,15098	-4.08	-3.65	4.54	-1.36	-2.38	-1.81
chr13	26214270	26214421	RNF6	0.00066	-	26214270	26214421	0	1	151,	0	-3.18	-2.92	2.71	-1.35	-2.37	-3.37
chr6	99400592	99401141	PNISR	8.5e-07	-	99400592	99401141	0	1	549,	0	-6.07	-4.97	2.76	-1.35	-2.37	-1.11
chr6	43785288	43785488	VEGFA	7.9e-05	+	43785288	43785488	0	1	200,	0	-4.1	-3.66	1.91	-1.35	-2.36	-2.41
chr5	140528586	140528787	ANKHD1	1.2e-05	+	140528586	140528787	0	1	201,	0	-4.91	-4.24	2.2	-1.34	-2.35	-1.76
chr12	45851838	45852538	ARID2	1.3e-05	+	45851838	45852538	0	1	700,	0	-4.89	-4.22	8.75	-1.34	-2.35	-1.01
chr12	6390727	6390926	AC005840.1	0.036	+	6390727	6390926	0	1	199,	0	-1.44	-1.34	7	-1.33	-2.34	-0.837
chr1	155015742	155016445	ZBTB7B	0.00098	+	155015742	155016445	0	2	72,226,	0,477	-3.01	-2.77	8.5	-1.33	-2.33	-3.13
chr9	110136408	110136508	PALM2-AKAP2	0.00021	+	110136408	110136508	0	1	100,	0	-3.67	-3.32	1.28	-1.33	-2.32	-2.26
chr2	64635852	64636351	SERTAD2	0.00017	-	64635852	64636351	0	1	499,	0	-3.77	-3.4	6.5	-1.33	-2.32	-1.12
chr11	67049164	67049364	SYT12	1.6e-05	+	67049164	67049364	0	1	200,	0	-4.79	-4.15	6.67	-1.32	-2.31	-2.55
chr11	33710152	33710248	AL049629.2	0.003	-	33710152	33710248	0	1	96,	0	-2.53	-2.36	1.9	-1.32	-2.31	-1.79
chr18	50269255	50269555	MBD1	0.0023	-	50269255	50269555	0	1	300,	0	-2.64	-2.45	14.5	-1.31	-2.3	-0.123
chr20	17659825	17659926	RRBP1	0.019	-	17659825	17659926	0	1	101,	0	-1.72	-1.61	4.44	-1.29	-2.27	-2.43
chr11	72013739	72013840	NUMA1	5e-06	-	72013739	72013840	0	1	101,	0	-5.3	-4.5	2	-1.29	-2.27	-2.9
chr19	46609784	46609935	CALM3	0.00044	+	46609784	46609935	0	1	151,	0	-3.36	-3.07	2.07	-1.29	-2.27	-1.67
chr6	33299792	33300090	TAPBP	0.0028	-	33299792	33300090	0	1	298,	0	-2.55	-2.37	2.29	-1.28	-2.26	-1.71
chr8	143922342	143922601	PLEC	0.00055	-	143922342	143922601	0	2	53,98,	0,161	-3.26	-2.83	2.36	-1.28	-2.25	-2.2
chr20	41514830	41533477	CHD6	4.3e-05	-	41514830	41533477	0	2	122,428,	0,18219	-4.37	-3.86	13.3	-1.27	-2.24	-0.664
chr1	161122111	161122310	DEDD	0.01	-	161122111	161122310	0	1	199,	0	-2	-1.87	4	-1.27	-2.24	-2
chr7	76482577	76482678	DTX2	0.0017	+	76482577	76482678	0	1	101,	0	-2.76	-2.56	2.14	-1.27	-2.23	-5.2
chr11	72015486	72015636	NUMA1	5e-06	-	72015486	72015636	0	1	150,	0	-5.3	-4.5	2.67	-1.26	-2.22	-2.37
chr17	35844559	35844659	TAF15	1.7e-05	+	35844559	35844659	0	1	100,	0	-4.78	-4.15	1.54	-1.26	-2.22	-2.28
chr8	118110456	118110557	EXT1	0.0038	-	118110456	118110557	0	1	101,	0	-2.42	-2.25	1.65	-1.25	-2.2	-2.33
chr22	29299755	29300126	EWSR1	0.001	+	29299755	29300126	0	2	96,5,	0,366	-2.98	-2.75	1.33	-1.25	-2.2	-2.2
chr1	70250405	70250760	SRSF11	9.3e-07	+	70250405	70250760	0	2	98,153,	0,202	-6.03	-4.95	4.1	-1.24	-2.18	-1.35
chr21	33551261	33551462	SON	4.1e-05	+	33551261	33551462	0	1	201,	0	-4.39	-3.88	3.68	-1.24	-2.18	-1.39
chr2	166198583	166198884	SCN9A	5e-06	-	166198583	166198884	0	1	301,	0	-5.3	-3.2	3.5	-1.22	-2.16	-4.76
chr7	134928874	134933062	CALD1	0.0004	+	134928874	134933062	0	2	26,75,	0,4113	-3.4	-1.94	2	-1.21	-2.14	-4.2
chr15	64674693	64675342	ZNF609	4.2e-05	+	64674693	64675342	0	1	649,	0	-4.38	-3.87	7.5	-1.21	-2.14	-0.75
chr4	56930029	56930679	REST	6.9e-07	+	56930029	56930679	0	1	650,	0	-6.16	-5.03	11	-1.2	-2.13	-0.417
chr17	82243680	82243931	CSNK1D	0.0014	-	82243680	82243931	0	1	251,	0	-2.86	-2.64	6.5	-1.2	-2.13	-0.869
chr14	101986255	101986456	DYNC1H1	6.5e-05	+	101986255	101986456	0	1	201,	0	-4.19	-3.73	1.86	-1.2	-2.13	-1.07
chr2	101839836	101859700	MAP4K4	0.001	+	101839836	101859700	0	6	158,73,211,162,87,58,	0,2772,4264,16140,19159,19806	-3	-2.77	4.62	-1.2	-2.12	-0.143
chr3	122718473	122720318	PARP14	2.5e-05	+	122718473	122720318	0	2	485,64,	0,1781	-4.6	-4.03	6	-1.2	-2.12	-1.64
chr20	25675711	25675962	ZNF337-AS1	0.00019	+	25675711	25675962	0	1	251,	0	-3.72	-2.17	2	-1.2	-2.12	-2.85
chr14	55031988	55044094	SOCS4	7.2e-08	+	55031988	55044094	0	2	6,1143,	0,10963	-7.14	-5.61	25	-1.19	-2.11	-0.187
chr22	41141050	41141151	EP300	0.0087	+	41141050	41141151	0	1	101,	0	-2.06	-1.93	1.56	-1.18	-2.1	-2.08
chr6	139373481	139373679	CITED2	0.00068	-	139373481	139373679	0	1	198,	0	-3.17	-1.77	4.5	-1.19	-2.1	-3.09
chr5	179863711	179865336	TBC1D9B	0.0019	-	179863711	179865336	0	2	417,83,	0,1542	-2.71	-2.51	5.5	-1.17	-2.08	-0.983
chr13	32536147	32536347	N4BP2L2	1e-06	-	32536147	32536347	0	1	200,	0	-5.99	-4.94	2.25	-1.17	-2.08	-1.66
chr12	52235321	52237613	KRT7	0.0033	+	52235321	52237613	0	2	45,105,	0,2187	-2.48	-2.31	1.23	-1.16	-2.06	-0.703
chr6	116279009	116279307	TSPYL1	5.1e-05	-	116279009	116279307	0	1	298,	0	-4.29	-3.8	5.6	-1.16	-2.06	-2.25
chr19	58263466	58263616	ZNF544	0.00011	+	58263466	58263616	0	1	150,	0	-3.96	-2.33	1.67	-1.16	-2.06	-3.46
chr12	19274676	19274826	PLEKHA5	0.0012	+	19274676	19274826	0	1	150,	0	-2.93	-1.6	2.75	-1.16	-2.05	-4.45
chr19	46918825	46919076	ARHGAP35	1.9e-05	+	46918825	46919076	0	1	251,	0	-4.72	-4.11	4.67	-1.15	-2.04	-1.12
chr5	140528578	140528779	ANKHD1-EIF4EBP3	1.2e-05	+	140528578	140528779	0	1	201,	0	-4.91	-4.24	2.33	-1.15	-2.04	-1.81
chr1	151405758	151405958	POGZ	0.0013	-	151405758	151405958	0	1	200,	0	-2.9	-2.68	1.92	-1.14	-2.02	-1.55
chrX	53215864	53216112	KDM5C	0.00042	-	53215864	53216112	0	2	112,39,	0,209	-3.38	-3.09	2.75	-1.13	-2	-1.74
chr11	72015485	72015635	AP002490.1	5.8e-06	+	72015485	72015635	0	1	150,	0	-5.24	-4.45	2.82	-1.13	-2	-2.22
chr4	2700114	2700413	FAM193A	0.00028	+	2700114	2700413	0	1	299,	0	-3.55	-3.23	13.4	-1.12	-1.99	-1.97
chr1	90937566	90937816	ZNF644	0.00017	-	90937566	90937816	0	1	250,	0	-3.78	-3.41	3.64	-1.12	-1.98	-1.89
chr7	56079780	56079929	SUMF2	0.015	+	56079780	56079929	0	1	149,	0	-1.81	-1.7	2.25	-1.12	-1.98	-1.18
chr4	105236296	105236447	TET2	5e-05	+	105236296	105236447	0	1	151,	0	-4.3	-3.81	2.46	-1.12	-1.98	-2.9
chr16	84745292	84745542	USP10	9.3e-05	+	84745292	84745542	0	1	250,	0	-4.03	-3.61	12	-1.11	-1.96	-0.573
chr3	88156217	88156366	C3orf38	4.6e-05	+	88156217	88156366	0	1	149,	0	-4.34	-2.59	3	-1.09	-1.93	-2.86
chr1	150159359	150159459	PLEKHO1	0.00065	+	150159359	150159459	0	1	100,	0	-3.19	-1.79	2.5	-1.08	-1.92	-4.7
chr6	157206930	157207681	ARID1B	3.7e-05	+	157206930	157207681	0	1	751,	0	-4.43	-3.9	6.33	-1.08	-1.92	-1.04
chr3	150410928	150411179	TSC22D2	6.2e-05	+	150410928	150411179	0	1	251,	0	-4.21	-3.74	5.5	-1.08	-1.92	-0.85
chr11	35663422	35663772	TRIM44	0.00013	+	35663422	35663772	0	1	350,	0	-3.87	-3.48	4.45	-1.07	-1.9	-1.21
chr17	67854601	67875566	BPTF	1.6e-05	+	67854601	67875566	0	4	161,224,204,11,	0,11862,20215,20954	-4.79	-4.15	4	-1.07	-1.9	-0.694
chr1	203847365	203849762	ZC3H11A	1.7e-05	+	203847365	203849762	0	3	322,77,52,	0,965,2345	-4.76	-4.14	8.17	-1.06	-1.89	-0.611
chr9	137716625	137717026	EHMT1	9.8e-06	+	137716625	137717026	0	1	401,	0	-5.01	-4.3	7	-1.06	-1.89	-1.26
chr13	73062251	73062699	KLF5	4.1e-05	+	73062251	73062699	0	1	448,	0	-4.39	-3.88	4.3	-1.05	-1.88	-0.64
chr11	85664096	85664297	CREBZF	0.0015	-	85664096	85664297	0	1	201,	0	-2.82	-1.51	5.5	-1.05	-1.88	-3.7
chr7	43877938	43878038	URGCP	0.0012	-	43877938	43878038	0	1	100,	0	-2.91	-1.58	3	-1.05	-1.87	-4.98
chr4	173248275	173248375	GALNT7	0.00015	+	173248275	173248375	0	1	100,	0	-3.82	-3.44	1.42	-1.05	-1.87	-3.26
chr2	159230463	159230614	TANC1	0.00011	+	159230463	159230614	0	1	151,	0	-3.94	-3.54	1.3	-1.05	-1.87	-2.53
chr20	25675571	25675969	ZNF337	0.00079	-	25675571	25675969	0	1	398,	0	-3.1	-2.85	2.86	-1.05	-1.87	-1.92
chr7	101088433	101088734	TRIM56	0.00023	+	101088433	101088734	0	1	301,	0	-3.64	-3.3	7.17	-1.05	-1.87	-1.98
chr11	72014688	72015137	AP002490.1	5.8e-06	+	72014688	72015137	0	1	449,	0	-5.24	-4.45	6.5	-1.05	-1.87	-1.1
chr8	52645735	52645836	RB1CC1	1.8e-06	-	52645735	52645836	0	1	101,	0	-5.75	-4.78	2.25	-1.04	-1.86	-2.55
chr17	1436828	1455897	CRK	0.0006	-	1436828	1455897	0	2	327,21,	0,19048	-3.22	-2.95	3.78	-1.05	-1.86	-0.544
chr5	132934387	132937717	AFF4	7.8e-06	-	132934387	132937717	0	3	554,127,69,	0,2679,3261	-5.11	-4.37	8.5	-1.04	-1.85	-0.425
chr16	88577123	88577424	ZC3H18	0.00068	+	88577123	88577424	0	1	301,	0	-3.17	-2.91	6.75	-1.04	-1.85	-0.24
chr8	65719452	65721855	PDE7A	3.3e-06	-	65719452	65721855	0	2	43,58,	0,2345	-5.48	-4.61	2	-1.04	-1.85	-2.69
chr6	139373038	139373236	CITED2	0.00068	-	139373038	139373236	0	1	198,	0	-3.17	-2.91	1.76	-1.04	-1.84	-1.8
chr6	30950311	30950511	MUCL3	2.3e-05	+	30950311	30950511	0	1	200,	0	-4.64	-2.79	4.5	-1.03	-1.83	-4.38
chr7	155742046	155745450	RBM33	2.7e-07	+	155742046	155745450	0	2	60,490,	0,2914	-6.57	-5.29	6	-1.03	-1.83	-1.47
chr3	51392828	51393028	RBM15B	0.0002	+	51392828	51393028	0	1	200,	0	-3.69	-3.34	5.67	-1.03	-1.83	-2.36
chr5	14290835	14291185	TRIO	8.1e-05	+	14290835	14291185	0	1	350,	0	-4.09	-3.66	7.25	-1.03	-1.82	-1.49
chr9	133349920	133350020	RPL7A	0.0001	+	133349920	133350020	0	1	100,	0	-3.98	-3.57	1.56	-1.03	-1.82	-0.305
chr17	39462285	39462835	CDK12	1.3e-05	+	39462285	39462835	0	1	550,	0	-4.87	-4.21	8	-1.03	-1.82	-0.322
chr14	60124635	60124735	PCNX4	5.8e-06	+	60124635	60124735	0	1	100,	0	-5.24	-3.16	5	-1.02	-1.81	-2.89
chr6	167951921	167952071	AFDN	0.00031	+	167951921	167952071	0	1	150,	0	-3.51	-3.2	3	-1.02	-1.81	-3.31
chr8	143650355	143650455	ZNF623	0.00018	+	143650355	143650455	0	1	100,	0	-3.74	-3.38	3.6	-1.02	-1.81	-2.46
chr9	131495850	131496151	PRRC2B	0.001	+	131495850	131496151	0	1	301,	0	-2.99	-1.64	2.5	-1.02	-1.8	-1.35
chr17	36950349	36953129	AATF	2.8e-06	+	36950349	36953129	0	2	56,244,	0,2536	-5.56	-4.66	6.29	-1.01	-1.8	-0.318
chr16	57204627	57205075	RSPRY1	6e-06	+	57204627	57205075	0	1	448,	0	-5.22	-4.44	4.91	-1.01	-1.79	-1.06
chr19	12943616	12943996	CALR	0.00017	+	12943616	12943996	0	2	13,284,	0,96	-3.78	-3.41	2.71	-1.01	-1.79	-0.233
chr3	49531285	49531435	DAG1	3.7e-05	+	49531285	49531435	0	1	150,	0	-4.43	-3.9	1.79	-1.01	-1.78	-1.69
chr19	49909691	49909788	AC011452.1	2.4e-05	-	49909691	49909788	0	1	97,	0	-4.62	-4.04	2.18	-1.01	-1.78	-2.1
chr19	35720295	35720545	KMT2B	1.2e-06	+	35720295	35720545	0	1	250,	0	-5.91	-4.89	7	-1	-1.78	-1.83
chr5	154053097	154053348	MFAP3	2.9e-05	+	154053097	154053348	0	1	251,	0	-4.54	-3.98	6	-0.997	-1.77	-1.8
chr6	63711356	63711829	PHF3	0.0026	+	63711356	63711829	0	2	6,244,	0,229	-2.59	-1.35	6.33	-1	-1.77	-1.83
chr11	72014687	72015137	NUMA1	5e-06	-	72014687	72015137	0	1	450,	0	-5.3	-4.5	6.5	-1	-1.77	-1.07
chr11	68158005	68158705	KMT5B	7.6e-05	-	68158005	68158705	0	1	700,	0	-4.12	-3.67	14.8	-0.991	-1.76	-0.409
chr1	157124866	157125314	ETV3	0.00091	-	157124866	157125314	0	1	448,	0	-3.04	-1.67	9.5	-0.993	-1.76	-1.43
chr17	82442984	82443085	CYBC1	0.00051	-	82442984	82443085	0	1	101,	0	-3.29	-3.01	5.75	-0.993	-1.76	-3.98
chr1	70250007	70250107	SRSF11	0.00016	+	70250007	70250107	0	1	100,	0	-3.8	-3.43	2.33	-0.989	-1.75	-1.89
chr11	62526331	62526482	AHNAK	0.00028	-	62526331	62526482	0	1	151,	0	-3.56	-3.23	2.28	-0.986	-1.75	-0.902
chrX	65739051	65739886	MSN	0.012	+	65739051	65739886	0	2	143,158,	0,677	-1.91	-1.78	3.08	-0.989	-1.75	-0.104
chr2	10420063	10423010	HPCAL1	7.8e-05	+	10420063	10423010	0	2	72,28,	0,2919	-4.11	-3.66	2.08	-0.984	-1.74	-1.82
chr2	158621409	158625166	PKP4	0.00012	+	158621409	158625166	0	2	12,289,	0,3468	-3.93	-3.53	8.33	-0.981	-1.74	-1.51
chr18	74635281	74641031	ZNF407	0.00048	+	74635281	74641031	0	2	425,24,	0,5726	-3.32	-3.04	3.5	-0.981	-1.74	-1.69
chr1	155521174	155562158	ASH1L	1.3e-05	-	155521174	155562158	0	2	444,6,	0,40978	-4.89	-4.22	5.25	-0.981	-1.73	-1.31
chr7	134933161	134933462	CALD1	0.0004	+	134933161	134933462	0	1	301,	0	-3.4	-3.1	8.67	-0.981	-1.73	-1.55
chr12	292837	295641	KDM5A	7.1e-06	-	292837	295641	0	2	332,69,	0,2735	-5.15	-4.4	14.3	-0.975	-1.72	-0.54
chr2	173955124	173955425	SP3	1.1e-06	-	173955124	173955425	0	1	301,	0	-5.97	-4.93	3.2	-0.974	-1.72	-1.49
chr6	7583764	7584065	DSP	5.6e-05	+	7583764	7584065	0	1	301,	0	-4.25	-3.78	3.67	-0.967	-1.71	-1.28
chr22	24321919	24322915	SPECC1L	2.3e-05	+	24321919	24322915	0	1	996,	0	-4.64	-4.05	7.75	-0.966	-1.71	-0.678
chr16	682667	682766	STUB1	4.1e-06	+	682667	682766	0	1	99,	0	-5.39	-4.54	1.83	-0.961	-1.7	-2.25
chr13	20991363	21046223	LATS2	0.0022	-	20991363	21046223	0	3	41,67,539,	0,31699,54321	-2.66	-2.47	8	-0.964	-1.7	-0.0965
chr14	64052011	64052362	SYNE2	6e-06	+	64052011	64052362	0	1	351,	0	-5.22	-4.44	13.2	-0.96	-1.69	-1.25
chr3	184325930	184326600	EIF4G1	0.0002	+	184325930	184326600	0	2	27,74,	0,596	-3.69	-3.34	1.88	-0.956	-1.69	-1.93
chr21	46398249	46401587	PCNT	0.0003	+	46398249	46401587	0	3	6,207,37,	0,1340,3301	-3.53	-3.22	2.33	-0.957	-1.69	-1.76
chr3	37326783	37327333	GOLGA4	2.1e-07	+	37326783	37327333	0	1	550,	0	-6.68	-5.36	12.4	-0.951	-1.68	-0.844
chr10	74842854	74843055	KAT6B	0.00015	+	74842854	74843055	0	1	201,	0	-3.82	-3.45	2	-0.951	-1.68	-1.97
chr21	42904023	42908910	NDUFV3	2.3e-05	+	42904023	42908910	0	2	253,47,	0,4840	-4.63	-4.05	4	-0.954	-1.68	-1.97
chr11	86950868	86951169	FZD4	0.00032	-	86950868	86951169	0	1	301,	0	-3.5	-3.19	4.29	-0.951	-1.68	-0.148
chr3	49056864	49057164	QRICH1	5e-05	-	49056864	49057164	0	1	300,	0	-4.3	-3.81	7	-0.951	-1.68	-1.34
chr16	67843260	67843802	THAP11	2.2e-06	+	67843260	67843802	0	1	542,	0	-5.65	-4.72	9.33	-0.94	-1.66	-0.743
chr5	66170083	66174723	SREK1	3.9e-07	+	66170083	66174723	0	3	87,363,100,	0,501,4540	-6.41	-5.19	5.11	-0.931	-1.64	-1.11
chr14	100129640	100132775	EVL	5.8e-06	+	100129640	100132775	0	2	44,57,	0,3078	-5.24	-3.16	1.67	-0.929	-1.64	-2.46
chr19	17936462	17936609	CCDC124	0.00085	+	17936462	17936609	0	1	147,	0	-3.07	-2.83	3.8	-0.927	-1.63	-1.99
chr2	159230763	159230913	TANC1	0.00011	+	159230763	159230913	0	1	150,	0	-3.94	-3.54	3	-0.917	-1.62	-2.14
chr7	127582265	127582465	GCC1	0.00055	-	127582265	127582465	0	1	200,	0	-3.26	-1.84	6	-0.919	-1.62	-1.93
chr7	43878287	43878387	URGCP	0.0012	-	43878287	43878387	0	1	100,	0	-2.91	-1.58	2	-0.913	-1.61	-2.75
chr4	41013802	41013902	APBB2	9.1e-05	-	41013802	41013902	0	1	100,	0	-4.04	-3.61	2.78	-0.911	-1.6	-1.56
chr6	31817399	31817549	HSPA1A	3.6e-06	+	31817399	31817549	0	1	150,	0	-5.44	-4.59	2.2	-0.906	-1.6	-2.99
chr6	26156777	26157060	HIST1H1E	0.0051	+	26156777	26157060	0	1	283,	0	-2.29	-2.14	4.08	-0.901	-1.59	-0.758
chr12	116008816	116008967	MED13L	0.0019	-	116008816	116008967	0	1	151,	0	-2.72	-2.52	4.5	-0.896	-1.58	-1.82
chr1	39388360	39409554	MACF1	0.00065	+	39388360	39409554	0	2	298,52,	0,21142	-3.19	-2.93	6	-0.896	-1.58	-1.56
chr9	12821479	12821776	LURAP1L	0.00072	+	12821479	12821776	0	1	297,	0	-3.14	-2.88	3.33	-0.895	-1.58	-1.89
chr9	111691898	111692098	SHOC1	1.9e-05	-	111691898	111692098	0	1	200,	0	-4.73	-4.12	6.5	-0.896	-1.58	-2.47
chr21	45513420	45513620	COL18A1	1e-05	+	45513420	45513620	0	1	200,	0	-4.98	-2.99	3.33	-0.899	-1.58	-1.78
chr5	61544034	61544134	ZSWIM6	0.0072	+	61544034	61544134	0	1	100,	0	-2.14	-2	4.75	-0.893	-1.57	-2.58
chr1	155188383	155188532	MUC1	1.8e-05	-	155188383	155188532	0	1	149,	0	-4.74	-4.12	3.72	-0.888	-1.57	-0.702
chr6	31632605	31632805	PRRC2A	0.0026	+	31632605	31632805	0	1	200,	0	-2.58	-2.4	4	-0.891	-1.57	-0.949
chrX	136497821	136499648	HTATSF1	4.4e-05	+	136497821	136499648	0	2	49,51,	0,1776	-4.36	-2.6	1.67	-0.888	-1.56	-3.41
chr4	76754708	76754909	SHROOM3	9.1e-05	+	76754708	76754909	0	1	201,	0	-4.04	-3.61	4	-0.886	-1.56	-2.63
chrX	80677000	80677350	BRWD3	6.3e-05	-	80677000	80677350	0	1	350,	0	-4.2	-3.73	4.25	-0.886	-1.56	-1.82
chr20	41203831	41204031	ZHX3	0.0019	-	41203831	41204031	0	1	200,	0	-2.72	-1.44	1.75	-0.886	-1.56	-2.46
chr16	27486136	27488301	GTF3C1	0.0014	-	27486136	27488301	0	2	18,83,	0,2082	-2.85	-1.53	2	-0.88	-1.55	-2.16
chr12	69574195	69574595	FRS2	6.9e-07	+	69574195	69574595	0	1	400,	0	-6.16	-5.03	7.25	-0.88	-1.55	-0.663
chr20	32435225	32435376	ASXL1	0.00012	+	32435225	32435376	0	1	151,	0	-3.91	-3.52	2.41	-0.873	-1.54	-1.44
chrX	77681659	77682458	ATRX	1.5e-06	-	77681659	77682458	0	1	799,	0	-5.81	-4.83	9.67	-0.869	-1.53	-0.345
chr14	37591185	37591632	FOXA1	0.00028	-	37591185	37591632	0	1	447,	0	-3.55	-3.23	4.6	-0.869	-1.53	-0.276
chr10	122210558	122210958	TACC2	6e-05	+	122210558	122210958	0	1	400,	0	-4.22	-3.75	7.56	-0.869	-1.53	-0.428
chr19	46921923	46937281	ARHGAP35	0.00014	+	46921923	46937281	0	2	433,18,	0,15340	-3.85	-3.46	2.6	-0.869	-1.53	-0.957
chr3	49532330	49532481	DAG1	3.7e-05	+	49532330	49532481	0	1	151,	0	-4.43	-3.9	2.36	-0.869	-1.53	-1.11
chr12	122981965	122982559	AC026362.1	0.00033	+	122981965	122982559	0	2	109,91,	0,503	-3.48	-3.17	2.75	-0.87	-1.53	-1.69
chr9	121782337	121782488	DAB2IP	0.0022	+	121782337	121782488	0	1	151,	0	-2.66	-1.4	1.8	-0.862	-1.52	-2.51
chrX	154775254	154776849	DKC1	1.3e-05	+	154775254	154776849	0	3	60,138,51,	0,932,1544	-4.89	-4.22	3.86	-0.858	-1.51	-1.37
chr7	98193393	98193494	LMTK2	0.0018	+	98193393	98193494	0	1	101,	0	-2.75	-1.46	1.5	-0.856	-1.51	-2.65
chr21	33262896	33263046	IFNAR2	9.8e-07	+	33262896	33263046	0	1	150,	0	-6.01	-4.95	4	-0.853	-1.5	-2.29
chr17	48059401	48059501	NFE2L1	0.0021	+	48059401	48059501	0	1	100,	0	-2.68	-2.48	12.7	-0.848	-1.49	-3.02
chr12	121779148	121779249	RHOF	0.001	-	121779148	121779249	0	1	101,	0	-2.98	-2.75	3.86	-0.837	-1.48	-1.29
chr14	64049831	64051762	SYNE2	6e-06	+	64049831	64051762	0	2	45,206,	0,1725	-5.22	-4.44	3.14	-0.832	-1.47	-1.76
chr10	95874316	95874417	ENTPD1	0.0017	+	95874316	95874417	0	1	101,	0	-2.78	-1.48	3	-0.831	-1.47	-2.98
chr6	154832896	154833396	TIAM2	8.9e-07	+	154832896	154833396	0	1	500,	0	-6.05	-4.96	11.5	-0.834	-1.47	-1.05
chr1	150471672	150471773	RPRD2	0.0017	+	150471672	150471773	0	1	101,	0	-2.76	-2.55	1.8	-0.836	-1.47	-1.79
chr7	127584348	127584647	GCC1	0.00055	-	127584348	127584647	0	1	299,	0	-3.26	-1.84	2.75	-0.835	-1.47	-1.54
chr20	59944352	59944502	FAM217B	0.00023	+	59944352	59944502	0	1	150,	0	-3.63	-2.1	3.67	-0.83	-1.47	-3.26
chr22	35659037	35659137	APOL6	0.0012	+	35659037	35659137	0	1	100,	0	-2.92	-1.59	5	-0.83	-1.47	-2.88
chr7	7238325	7238823	C1GALT1	2.1e-05	+	7238325	7238823	0	1	498,	0	-4.68	-4.08	6	-0.827	-1.46	-0.623
chr10	102812962	102813062	WBP1L	0.0017	+	102812962	102813062	0	1	100,	0	-2.78	-1.49	2	-0.825	-1.46	-3
chrX	120254326	120254426	ZBTB33	0.0014	+	120254326	120254426	0	1	100,	0	-2.84	-1.53	1.33	-0.824	-1.46	-3.09
chr17	65014422	65014722	GNA13	1.2e-05	-	65014422	65014722	0	1	300,	0	-4.93	-4.25	10	-0.822	-1.45	-0.54
chr7	32869321	32869472	KBTBD2	1.8e-05	-	32869321	32869472	0	1	151,	0	-4.74	-4.12	1.75	-0.822	-1.45	-1.79
chr11	118901083	118901184	BCL9L	0.00095	-	118901083	118901184	0	1	101,	0	-3.02	-2.79	2.25	-0.822	-1.45	-2.17
chr12	64128138	64142733	SRGAP1	0.00093	+	64128138	64142733	0	2	62,439,	0,14156	-3.03	-2.79	5.4	-0.821	-1.45	-0.951
chr16	69316062	69316365	AC026464.4	0.0018	+	69316062	69316365	0	2	57,141,	0,162	-2.75	-2.54	2	-0.818	-1.45	-1.49
chr22	17726874	17727373	BCL2L13	6.3e-05	+	17726874	17727373	0	1	499,	0	-4.2	-3.73	5.43	-0.811	-1.44	-0.604
chr10	24620543	24621141	ARHGAP21	0.0023	-	24620543	24621141	0	1	598,	0	-2.63	-2.44	10.7	-0.811	-1.44	-0.226
chr8	93734632	93734982	RBM12B	0.00014	-	93734632	93734982	0	1	350,	0	-3.86	-3.47	6	-0.814	-1.44	-1.03
chr17	80345350	80345550	AC124319.1	0.00022	+	80345350	80345550	0	1	200,	0	-3.65	-3.31	2.89	-0.802	-1.42	-1.3
chr1	244053867	244054362	ZBTB18	8.5e-06	+	244053867	244054362	0	1	495,	0	-5.07	-4.34	11.7	-0.802	-1.42	-0.772
chr2	231712894	231713044	PTMA	6.2e-06	+	231712894	231713044	0	1	150,	0	-5.21	-4.44	1.82	-0.803	-1.42	-0.852
chr21	43800552	43803514	RRP1	0.0022	+	43800552	43803514	0	4	62,20,114,3,	0,309,1721,2959	-2.66	-2.47	2.5	-0.788	-1.4	-1.87
chr3	156678234	156694066	TIPARP	2.3e-07	+	156678234	156694066	0	3	380,24,47,	0,2931,15785	-6.63	-5.34	12.7	-0.79	-1.4	-0.369
chr8	93923042	93923143	PDP1	0.00025	+	93923042	93923143	0	1	101,	0	-3.61	-3.28	3	-0.791	-1.4	-2.62
chr1	203798908	203799009	ZBED6	4.8e-05	+	203798908	203799009	0	1	101,	0	-4.32	-3.82	3.33	-0.786	-1.4	-1.81
chr17	28923917	28924367	PHF12	0.0003	-	28923917	28924367	0	1	450,	0	-3.52	-3.2	7.33	-0.782	-1.39	-0.572
chr1	12277044	12277145	VPS13D	0.0074	+	12277044	12277145	0	1	101,	0	-2.13	-1.99	2.33	-0.778	-1.38	-2.23
chr14	89412024	89412424	FOXN3	0.00018	-	89412024	89412424	0	1	400,	0	-3.75	-3.39	6.25	-0.776	-1.38	-0.724
chr7	32870071	32870222	KBTBD2	1.8e-05	-	32870071	32870222	0	1	151,	0	-4.74	-4.12	3.4	-0.776	-1.38	-2.26
chr9	93121839	93121938	NINJ1	4.6e-07	-	93121839	93121938	0	1	99,	0	-6.34	-5.15	1.6	-0.771	-1.37	-2.02
chr8	132129587	132129838	KCNQ3	0.00032	-	132129587	132129838	0	1	251,	0	-3.49	-2	3.67	-0.772	-1.37	-0.19
chr11	118504042	118504542	KMT2A	0.00021	+	118504042	118504542	0	1	500,	0	-3.67	-3.33	9	-0.765	-1.36	-0.633
chr17	46171458	46171608	KANSL1	9.3e-05	-	46171458	46171608	0	1	150,	0	-4.03	-3.61	4.62	-0.764	-1.36	-0.749
chr16	20859951	20860300	DCUN1D3	0.00026	-	20859951	20860300	0	1	349,	0	-3.58	-3.25	3.33	-0.763	-1.36	-1.24
chr3	9447125	9447226	SETD5	0.0035	+	9447125	9447226	0	1	101,	0	-2.46	-2.29	4.33	-0.76	-1.35	-2.17
chr1	152215567	152215718	HRNR	8.1e-06	-	152215567	152215718	0	1	151,	0	-5.09	-3.07	3.67	-0.759	-1.35	-2.02
chr17	39203085	39204732	RPL19	6e-05	+	39203085	39204732	0	3	24,111,208,	0,991,1439	-4.22	-3.75	3.87	-0.754	-1.34	-0.03
chr15	64674045	64674245	ZNF609	4.2e-05	+	64674045	64674245	0	1	200,	0	-4.38	-3.87	2	-0.756	-1.34	-1.79
chr9	128588912	128591595	SPTAN1	0.00025	+	128588912	128591595	0	2	31,119,	0,2564	-3.61	-3.28	1.55	-0.754	-1.34	-1.22
chr17	45514649	45514799	LRRC37A4P	0.00014	-	45514649	45514799	0	1	150,	0	-3.86	-3.47	7.5	-0.745	-1.33	-1.07
chr8	47774304	47776871	PRKDC	0.0035	-	47774304	47776871	0	2	73,28,	0,2539	-2.46	-2.29	2.2	-0.751	-1.33	-1.45
chr13	106559494	106561868	ARGLU1	3.4e-07	-	106559494	106561868	0	2	163,37,	0,2337	-6.47	-5.23	6	-0.742	-1.32	-1.35
chr12	122981969	122982119	ARL6IP4	9.3e-06	+	122981969	122982119	0	1	150,	0	-5.03	-4.31	2	-0.741	-1.32	-1.52
chr2	42330061	42330161	EML4	0.00056	+	42330061	42330161	0	1	100,	0	-3.25	-2.98	1.4	-0.733	-1.31	-1.89
chr3	51393126	51393476	RBM15B	0.0002	+	51393126	51393476	0	1	350,	0	-3.69	-3.34	12	-0.737	-1.31	-0.925
